# Supplementary material for: Mutation status of the KMT2 family associated with immune checkpoint inhibitors (ICIs) therapy and implicating diverse tumor microenvironments
Source: Mol Cancer. 2024 Jan 15;23:15. doi: 10.1186/s12943-023-01930-8 (PMC10789049; doi:10.1186/s12943-023-01930-8)
Supplement: Supplementary file 3 — Supplementary Material 3 [file 12943_2023_1930_MOESM3_ESM.xlsx]

## Sheet: Sheet 1
Seed	Patients in discovery cohort	Median OS of KMT2 WT patients	Median OS of KMT2 MUT patients	Pvalue log-rank test	Harzard ratio
1	KMT2-MUT(N=534) KMT2-WT(N=534)	16	34	0.00019	HR = 0.721 (95%CI: 0.605 - 0.858)
2	KMT2-MUT(N=534) KMT2-WT(N=534)	15.033	34	5e-05	HR = 0.702 (95%CI: 0.590 - 0.836)
3	KMT2-MUT(N=534) KMT2-WT(N=534)	16	34	7e-05	HR = 0.705 (95%CI: 0.592 - 0.840)
4	KMT2-MUT(N=534) KMT2-WT(N=534)	18	34	0.0054	HR = 0.781 (95%CI: 0.655 - 0.932)
5	KMT2-MUT(N=534) KMT2-WT(N=534)	15	34	1e-05	HR = 0.681 (95%CI: 0.572 - 0.810)
6	KMT2-MUT(N=534) KMT2-WT(N=534)	16	34	0.00018	HR = 0.720 (95%CI: 0.605 - 0.857)
7	KMT2-MUT(N=534) KMT2-WT(N=534)	16.733	34	0.00031	HR = 0.729 (95%CI: 0.612 - 0.868)
8	KMT2-MUT(N=534) KMT2-WT(N=534)	17	34	0.00062	HR = 0.739 (95%CI: 0.620 - 0.881)
9	KMT2-MUT(N=534) KMT2-WT(N=534)	18	34	0.00474	HR = 0.778 (95%CI: 0.652 - 0.928)
10	KMT2-MUT(N=534) KMT2-WT(N=534)	17	34	0.00259	HR = 0.763 (95%CI: 0.639 - 0.912)
11	KMT2-MUT(N=534) KMT2-WT(N=534)	17	34	0.00071	HR = 0.742 (95%CI: 0.623 - 0.884)
12	KMT2-MUT(N=534) KMT2-WT(N=534)	18	34	0.0015	HR = 0.755 (95%CI: 0.633 - 0.900)
13	KMT2-MUT(N=534) KMT2-WT(N=534)	16	34	0.00054	HR = 0.738 (95%CI: 0.619 - 0.879)
14	KMT2-MUT(N=534) KMT2-WT(N=534)	15	34	3e-05	HR = 0.695 (95%CI: 0.584 - 0.827)
15	KMT2-MUT(N=534) KMT2-WT(N=534)	16	34	4e-05	HR = 0.699 (95%CI: 0.588 - 0.832)
16	KMT2-MUT(N=534) KMT2-WT(N=534)	17.733	34	0.00346	HR = 0.771 (95%CI: 0.646 - 0.920)
17	KMT2-MUT(N=534) KMT2-WT(N=534)	16.4	34	0.00017	HR = 0.719 (95%CI: 0.604 - 0.856)
18	KMT2-MUT(N=534) KMT2-WT(N=534)	16	34	0.00157	HR = 0.756 (95%CI: 0.634 - 0.901)
19	KMT2-MUT(N=534) KMT2-WT(N=534)	16	34	0.00036	HR = 0.731 (95%CI: 0.614 - 0.871)
20	KMT2-MUT(N=534) KMT2-WT(N=534)	14	34	2e-05	HR = 0.690 (95%CI: 0.580 - 0.820)
21	KMT2-MUT(N=534) KMT2-WT(N=534)	17.733	34	0.00042	HR = 0.734 (95%CI: 0.616 - 0.874)
22	KMT2-MUT(N=534) KMT2-WT(N=534)	16	34	6e-05	HR = 0.704 (95%CI: 0.592 - 0.837)
23	KMT2-MUT(N=534) KMT2-WT(N=534)	14	34	0	HR = 0.673 (95%CI: 0.566 - 0.800)
24	KMT2-MUT(N=534) KMT2-WT(N=534)	15	34	3e-05	HR = 0.695 (95%CI: 0.584 - 0.827)
25	KMT2-MUT(N=534) KMT2-WT(N=534)	16	34	7e-05	HR = 0.706 (95%CI: 0.593 - 0.841)
26	KMT2-MUT(N=534) KMT2-WT(N=534)	16	34	0.00026	HR = 0.726 (95%CI: 0.609 - 0.864)
27	KMT2-MUT(N=534) KMT2-WT(N=534)	17	34	0.00123	HR = 0.752 (95%CI: 0.631 - 0.896)
28	KMT2-MUT(N=534) KMT2-WT(N=534)	19	34	0.00297	HR = 0.768 (95%CI: 0.644 - 0.916)
29	KMT2-MUT(N=534) KMT2-WT(N=534)	15.53	34	0.00031	HR = 0.728 (95%CI: 0.611 - 0.868)
30	KMT2-MUT(N=534) KMT2-WT(N=534)	15	34	1e-05	HR = 0.678 (95%CI: 0.571 - 0.806)
31	KMT2-MUT(N=534) KMT2-WT(N=534)	18	34	0.00102	HR = 0.748 (95%CI: 0.627 - 0.892)
32	KMT2-MUT(N=534) KMT2-WT(N=534)	18	34	0.0062	HR = 0.784 (95%CI: 0.658 - 0.935)
33	KMT2-MUT(N=534) KMT2-WT(N=534)	16.4	34	0.00015	HR = 0.716 (95%CI: 0.601 - 0.853)
34	KMT2-MUT(N=534) KMT2-WT(N=534)	16	34	3e-05	HR = 0.693 (95%CI: 0.582 - 0.826)
35	KMT2-MUT(N=534) KMT2-WT(N=534)	14.367	34	1e-05	HR = 0.681 (95%CI: 0.572 - 0.810)
36	KMT2-MUT(N=534) KMT2-WT(N=534)	15.53	34	6e-05	HR = 0.704 (95%CI: 0.592 - 0.838)
37	KMT2-MUT(N=534) KMT2-WT(N=534)	16.567	34	0.00102	HR = 0.748 (95%CI: 0.628 - 0.892)
38	KMT2-MUT(N=534) KMT2-WT(N=534)	16	34	0.00127	HR = 0.751 (95%CI: 0.629 - 0.896)
39	KMT2-MUT(N=534) KMT2-WT(N=534)	16	34	3e-05	HR = 0.696 (95%CI: 0.585 - 0.829)
40	KMT2-MUT(N=534) KMT2-WT(N=534)	15	34	0.00011	HR = 0.712 (95%CI: 0.598 - 0.848)
41	KMT2-MUT(N=534) KMT2-WT(N=534)	17	34	0.00169	HR = 0.757 (95%CI: 0.635 - 0.903)
42	KMT2-MUT(N=534) KMT2-WT(N=534)	18	34	0.00234	HR = 0.765 (95%CI: 0.642 - 0.911)
43	KMT2-MUT(N=534) KMT2-WT(N=534)	18	34	0.01783	HR = 0.809 (95%CI: 0.677 - 0.966)
44	KMT2-MUT(N=534) KMT2-WT(N=534)	16	34	0.00029	HR = 0.726 (95%CI: 0.609 - 0.866)
45	KMT2-MUT(N=534) KMT2-WT(N=534)	17.733	34	0.00058	HR = 0.738 (95%CI: 0.619 - 0.880)
46	KMT2-MUT(N=534) KMT2-WT(N=534)	17.067	34	0.00673	HR = 0.785 (95%CI: 0.658 - 0.937)
47	KMT2-MUT(N=534) KMT2-WT(N=534)	14	34	1e-05	HR = 0.680 (95%CI: 0.572 - 0.808)
48	KMT2-MUT(N=534) KMT2-WT(N=534)	16	34	0.00011	HR = 0.712 (95%CI: 0.598 - 0.848)
49	KMT2-MUT(N=534) KMT2-WT(N=534)	16	34	0.00084	HR = 0.745 (95%CI: 0.625 - 0.888)
50	KMT2-MUT(N=534) KMT2-WT(N=534)	16	34	0.00016	HR = 0.717 (95%CI: 0.602 - 0.854)
51	KMT2-MUT(N=534) KMT2-WT(N=534)	17.733	34	0.00454	HR = 0.776 (95%CI: 0.651 - 0.927)
52	KMT2-MUT(N=534) KMT2-WT(N=534)	16	34	6e-05	HR = 0.703 (95%CI: 0.591 - 0.837)
53	KMT2-MUT(N=534) KMT2-WT(N=534)	17	34	0.00153	HR = 0.756 (95%CI: 0.634 - 0.901)
54	KMT2-MUT(N=534) KMT2-WT(N=534)	16	34	0.0006	HR = 0.738 (95%CI: 0.619 - 0.880)
55	KMT2-MUT(N=534) KMT2-WT(N=534)	17	34	0.00121	HR = 0.750 (95%CI: 0.629 - 0.895)
56	KMT2-MUT(N=534) KMT2-WT(N=534)	21	34	0.02693	HR = 0.820 (95%CI: 0.687 - 0.980)
57	KMT2-MUT(N=534) KMT2-WT(N=534)	18	34	0.00121	HR = 0.751 (95%CI: 0.629 - 0.895)
58	KMT2-MUT(N=534) KMT2-WT(N=534)	19	34	0.00474	HR = 0.778 (95%CI: 0.652 - 0.928)
59	KMT2-MUT(N=534) KMT2-WT(N=534)	14.41	34	0	HR = 0.671 (95%CI: 0.565 - 0.798)
60	KMT2-MUT(N=534) KMT2-WT(N=534)	16	34	9e-05	HR = 0.711 (95%CI: 0.598 - 0.846)
61	KMT2-MUT(N=534) KMT2-WT(N=534)	16	34	6e-05	HR = 0.704 (95%CI: 0.591 - 0.838)
62	KMT2-MUT(N=534) KMT2-WT(N=534)	17.367	34	0.00202	HR = 0.761 (95%CI: 0.639 - 0.907)
63	KMT2-MUT(N=534) KMT2-WT(N=534)	21	34	0.058	HR = 0.844 (95%CI: 0.706 - 1.008)
64	KMT2-MUT(N=534) KMT2-WT(N=534)	14.367	34	2e-05	HR = 0.685 (95%CI: 0.576 - 0.816)
65	KMT2-MUT(N=534) KMT2-WT(N=534)	16	34	0.00031	HR = 0.727 (95%CI: 0.610 - 0.867)
66	KMT2-MUT(N=534) KMT2-WT(N=534)	15	34	0.00029	HR = 0.727 (95%CI: 0.610 - 0.866)
67	KMT2-MUT(N=534) KMT2-WT(N=534)	20	34	0.02248	HR = 0.815 (95%CI: 0.682 - 0.974)
68	KMT2-MUT(N=534) KMT2-WT(N=534)	16	34	0.00023	HR = 0.722 (95%CI: 0.606 - 0.861)
69	KMT2-MUT(N=534) KMT2-WT(N=534)	15	34	1e-05	HR = 0.684 (95%CI: 0.575 - 0.815)
70	KMT2-MUT(N=534) KMT2-WT(N=534)	16	34	0.00033	HR = 0.729 (95%CI: 0.612 - 0.869)
71	KMT2-MUT(N=534) KMT2-WT(N=534)	15	34	4e-05	HR = 0.697 (95%CI: 0.585 - 0.831)
72	KMT2-MUT(N=534) KMT2-WT(N=534)	16	34	0.00014	HR = 0.715 (95%CI: 0.600 - 0.852)
73	KMT2-MUT(N=534) KMT2-WT(N=534)	15	34	1e-05	HR = 0.674 (95%CI: 0.566 - 0.802)
74	KMT2-MUT(N=534) KMT2-WT(N=534)	16	34	0.00012	HR = 0.713 (95%CI: 0.599 - 0.849)
75	KMT2-MUT(N=534) KMT2-WT(N=534)	15.533	34	0.0001	HR = 0.709 (95%CI: 0.595 - 0.845)
76	KMT2-MUT(N=534) KMT2-WT(N=534)	15	34	9e-05	HR = 0.710 (95%CI: 0.596 - 0.845)
77	KMT2-MUT(N=534) KMT2-WT(N=534)	16	34	0.00182	HR = 0.760 (95%CI: 0.637 - 0.905)
78	KMT2-MUT(N=534) KMT2-WT(N=534)	13.22	34	1e-05	HR = 0.682 (95%CI: 0.573 - 0.811)
79	KMT2-MUT(N=534) KMT2-WT(N=534)	17	34	0.00174	HR = 0.758 (95%CI: 0.636 - 0.904)
80	KMT2-MUT(N=534) KMT2-WT(N=534)	17.067	34	0.00213	HR = 0.761 (95%CI: 0.638 - 0.908)
81	KMT2-MUT(N=534) KMT2-WT(N=534)	15.033	34	8e-05	HR = 0.708 (95%CI: 0.594 - 0.843)
82	KMT2-MUT(N=534) KMT2-WT(N=534)	18	34	0.00223	HR = 0.762 (95%CI: 0.639 - 0.909)
83	KMT2-MUT(N=534) KMT2-WT(N=534)	19	34	0.00519	HR = 0.781 (95%CI: 0.655 - 0.931)
84	KMT2-MUT(N=534) KMT2-WT(N=534)	16	34	0.00042	HR = 0.733 (95%CI: 0.615 - 0.873)
85	KMT2-MUT(N=534) KMT2-WT(N=534)	17	34	0.0007	HR = 0.741 (95%CI: 0.621 - 0.883)
86	KMT2-MUT(N=534) KMT2-WT(N=534)	16	34	9e-05	HR = 0.710 (95%CI: 0.596 - 0.845)
87	KMT2-MUT(N=534) KMT2-WT(N=534)	17	34	0.00046	HR = 0.735 (95%CI: 0.617 - 0.875)
88	KMT2-MUT(N=534) KMT2-WT(N=534)	16	34	0.00018	HR = 0.719 (95%CI: 0.603 - 0.857)
89	KMT2-MUT(N=534) KMT2-WT(N=534)	19	34	0.00662	HR = 0.784 (95%CI: 0.657 - 0.937)
90	KMT2-MUT(N=534) KMT2-WT(N=534)	16	34	0.00016	HR = 0.718 (95%CI: 0.602 - 0.855)
91	KMT2-MUT(N=534) KMT2-WT(N=534)	18	34	0.018	HR = 0.810 (95%CI: 0.678 - 0.967)
92	KMT2-MUT(N=534) KMT2-WT(N=534)	17	34	0.00877	HR = 0.792 (95%CI: 0.664 - 0.945)
93	KMT2-MUT(N=534) KMT2-WT(N=534)	17.733	34	0.00193	HR = 0.760 (95%CI: 0.638 - 0.906)
94	KMT2-MUT(N=534) KMT2-WT(N=534)	19	34	0.0041	HR = 0.776 (95%CI: 0.651 - 0.925)
95	KMT2-MUT(N=534) KMT2-WT(N=534)	18	34	0.00064	HR = 0.740 (95%CI: 0.621 - 0.882)
96	KMT2-MUT(N=534) KMT2-WT(N=534)	16	34	0.0014	HR = 0.753 (95%CI: 0.631 - 0.898)
97	KMT2-MUT(N=534) KMT2-WT(N=534)	19	34	0.00678	HR = 0.785 (95%CI: 0.658 - 0.938)
98	KMT2-MUT(N=534) KMT2-WT(N=534)	17	34	0.00057	HR = 0.738 (95%CI: 0.620 - 0.880)
99	KMT2-MUT(N=534) KMT2-WT(N=534)	17	34	0.00055	HR = 0.737 (95%CI: 0.619 - 0.879)
100	KMT2-MUT(N=534) KMT2-WT(N=534)	16	34	0.00055	HR = 0.737 (95%CI: 0.619 - 0.879)
101	KMT2-MUT(N=534) KMT2-WT(N=534)	16	34	0.00011	HR = 0.712 (95%CI: 0.598 - 0.849)
102	KMT2-MUT(N=534) KMT2-WT(N=534)	16	34	0.00033	HR = 0.729 (95%CI: 0.611 - 0.868)
103	KMT2-MUT(N=534) KMT2-WT(N=534)	15	34	9e-05	HR = 0.709 (95%CI: 0.595 - 0.844)
104	KMT2-MUT(N=534) KMT2-WT(N=534)	19	34	0.00561	HR = 0.783 (95%CI: 0.656 - 0.933)
105	KMT2-MUT(N=534) KMT2-WT(N=534)	16.567	34	0.00156	HR = 0.756 (95%CI: 0.634 - 0.901)
106	KMT2-MUT(N=534) KMT2-WT(N=534)	18	34	0.00579	HR = 0.783 (95%CI: 0.656 - 0.934)
107	KMT2-MUT(N=534) KMT2-WT(N=534)	18	34	0.00206	HR = 0.761 (95%CI: 0.637 - 0.907)
108	KMT2-MUT(N=534) KMT2-WT(N=534)	19	34	0.0033	HR = 0.771 (95%CI: 0.647 - 0.919)
109	KMT2-MUT(N=534) KMT2-WT(N=534)	17.367	34	0.00326	HR = 0.769 (95%CI: 0.645 - 0.918)
110	KMT2-MUT(N=534) KMT2-WT(N=534)	15	34	0.00015	HR = 0.716 (95%CI: 0.601 - 0.853)
111	KMT2-MUT(N=534) KMT2-WT(N=534)	18	34	0.00187	HR = 0.760 (95%CI: 0.638 - 0.906)
112	KMT2-MUT(N=534) KMT2-WT(N=534)	15	34	7e-05	HR = 0.705 (95%CI: 0.592 - 0.839)
113	KMT2-MUT(N=534) KMT2-WT(N=534)	17	34	0.00034	HR = 0.729 (95%CI: 0.612 - 0.869)
114	KMT2-MUT(N=534) KMT2-WT(N=534)	15	34	4e-05	HR = 0.699 (95%CI: 0.588 - 0.832)
115	KMT2-MUT(N=534) KMT2-WT(N=534)	16	34	1e-05	HR = 0.684 (95%CI: 0.575 - 0.814)
116	KMT2-MUT(N=534) KMT2-WT(N=534)	16.4	34	0.00032	HR = 0.729 (95%CI: 0.612 - 0.868)
117	KMT2-MUT(N=534) KMT2-WT(N=534)	16	34	0.00021	HR = 0.724 (95%CI: 0.608 - 0.861)
118	KMT2-MUT(N=534) KMT2-WT(N=534)	16	34	8e-05	HR = 0.707 (95%CI: 0.594 - 0.842)
119	KMT2-MUT(N=534) KMT2-WT(N=534)	16	34	0.00027	HR = 0.725 (95%CI: 0.609 - 0.864)
120	KMT2-MUT(N=534) KMT2-WT(N=534)	16	34	1e-05	HR = 0.684 (95%CI: 0.574 - 0.814)
121	KMT2-MUT(N=534) KMT2-WT(N=534)	17	34	0.00018	HR = 0.719 (95%CI: 0.604 - 0.857)
122	KMT2-MUT(N=534) KMT2-WT(N=534)	20	34	0.00874	HR = 0.791 (95%CI: 0.663 - 0.945)
123	KMT2-MUT(N=534) KMT2-WT(N=534)	16	34	0.00031	HR = 0.727 (95%CI: 0.610 - 0.867)
124	KMT2-MUT(N=534) KMT2-WT(N=534)	15	34	2e-05	HR = 0.691 (95%CI: 0.581 - 0.822)
125	KMT2-MUT(N=534) KMT2-WT(N=534)	16.4	34	0.00056	HR = 0.739 (95%CI: 0.621 - 0.880)
126	KMT2-MUT(N=534) KMT2-WT(N=534)	19	34	0.01263	HR = 0.800 (95%CI: 0.670 - 0.955)
127	KMT2-MUT(N=534) KMT2-WT(N=534)	16	34	0.00015	HR = 0.716 (95%CI: 0.602 - 0.853)
128	KMT2-MUT(N=534) KMT2-WT(N=534)	17	34	0.00179	HR = 0.758 (95%CI: 0.636 - 0.904)
129	KMT2-MUT(N=534) KMT2-WT(N=534)	16	34	0.00045	HR = 0.734 (95%CI: 0.616 - 0.875)
130	KMT2-MUT(N=534) KMT2-WT(N=534)	16	34	0.00057	HR = 0.736 (95%CI: 0.617 - 0.878)
131	KMT2-MUT(N=534) KMT2-WT(N=534)	15	34	0.00037	HR = 0.730 (95%CI: 0.613 - 0.871)
132	KMT2-MUT(N=534) KMT2-WT(N=534)	15.53	34	0.00012	HR = 0.714 (95%CI: 0.601 - 0.850)
133	KMT2-MUT(N=534) KMT2-WT(N=534)	16	34	0.00038	HR = 0.731 (95%CI: 0.613 - 0.871)
134	KMT2-MUT(N=534) KMT2-WT(N=534)	15	34	0.00042	HR = 0.733 (95%CI: 0.615 - 0.873)
135	KMT2-MUT(N=534) KMT2-WT(N=534)	14	34	0	HR = 0.651 (95%CI: 0.547 - 0.773)
136	KMT2-MUT(N=534) KMT2-WT(N=534)	17.067	34	0.00305	HR = 0.768 (95%CI: 0.643 - 0.917)
137	KMT2-MUT(N=534) KMT2-WT(N=534)	17.733	34	0.00081	HR = 0.745 (95%CI: 0.625 - 0.887)
138	KMT2-MUT(N=534) KMT2-WT(N=534)	15	34	0.00013	HR = 0.715 (95%CI: 0.600 - 0.852)
139	KMT2-MUT(N=534) KMT2-WT(N=534)	15	34	0.00011	HR = 0.712 (95%CI: 0.598 - 0.848)
140	KMT2-MUT(N=534) KMT2-WT(N=534)	15.533	34	0.00014	HR = 0.717 (95%CI: 0.603 - 0.853)
141	KMT2-MUT(N=534) KMT2-WT(N=534)	20	34	0.03212	HR = 0.825 (95%CI: 0.691 - 0.986)
142	KMT2-MUT(N=534) KMT2-WT(N=534)	15	34	2e-05	HR = 0.687 (95%CI: 0.578 - 0.817)
143	KMT2-MUT(N=534) KMT2-WT(N=534)	16	34	0.00022	HR = 0.722 (95%CI: 0.606 - 0.860)
144	KMT2-MUT(N=534) KMT2-WT(N=534)	16	34	6e-05	HR = 0.703 (95%CI: 0.590 - 0.837)
145	KMT2-MUT(N=534) KMT2-WT(N=534)	18	34	0.00127	HR = 0.752 (95%CI: 0.630 - 0.896)
146	KMT2-MUT(N=534) KMT2-WT(N=534)	18	34	0.00074	HR = 0.743 (95%CI: 0.624 - 0.885)
147	KMT2-MUT(N=534) KMT2-WT(N=534)	16	34	0.00044	HR = 0.733 (95%CI: 0.615 - 0.874)
148	KMT2-MUT(N=534) KMT2-WT(N=534)	15	34	8e-05	HR = 0.707 (95%CI: 0.594 - 0.842)
149	KMT2-MUT(N=534) KMT2-WT(N=534)	16	34	0	HR = 0.665 (95%CI: 0.559 - 0.791)
150	KMT2-MUT(N=534) KMT2-WT(N=534)	15	34	3e-05	HR = 0.696 (95%CI: 0.585 - 0.828)
151	KMT2-MUT(N=534) KMT2-WT(N=534)	18	34	0.00213	HR = 0.762 (95%CI: 0.639 - 0.909)
152	KMT2-MUT(N=534) KMT2-WT(N=534)	17	34	0.00103	HR = 0.749 (95%CI: 0.628 - 0.892)
153	KMT2-MUT(N=534) KMT2-WT(N=534)	14.8	34	3e-05	HR = 0.695 (95%CI: 0.584 - 0.828)
154	KMT2-MUT(N=534) KMT2-WT(N=534)	18	34	0.00981	HR = 0.793 (95%CI: 0.664 - 0.948)
155	KMT2-MUT(N=534) KMT2-WT(N=534)	17.733	34	0.00125	HR = 0.751 (95%CI: 0.630 - 0.896)
156	KMT2-MUT(N=534) KMT2-WT(N=534)	15	34	0	HR = 0.652 (95%CI: 0.549 - 0.774)
157	KMT2-MUT(N=534) KMT2-WT(N=534)	19	34	0.01131	HR = 0.797 (95%CI: 0.667 - 0.952)
158	KMT2-MUT(N=534) KMT2-WT(N=534)	15	34	2e-05	HR = 0.689 (95%CI: 0.579 - 0.821)
159	KMT2-MUT(N=534) KMT2-WT(N=534)	17	34	0.00046	HR = 0.735 (95%CI: 0.617 - 0.875)
160	KMT2-MUT(N=534) KMT2-WT(N=534)	16	34	0.00078	HR = 0.744 (95%CI: 0.625 - 0.886)
161	KMT2-MUT(N=534) KMT2-WT(N=534)	19	34	0.00229	HR = 0.763 (95%CI: 0.640 - 0.910)
162	KMT2-MUT(N=534) KMT2-WT(N=534)	15	34	2e-05	HR = 0.688 (95%CI: 0.578 - 0.819)
163	KMT2-MUT(N=534) KMT2-WT(N=534)	18	34	0.00318	HR = 0.769 (95%CI: 0.645 - 0.918)
164	KMT2-MUT(N=534) KMT2-WT(N=534)	15	34	2e-05	HR = 0.692 (95%CI: 0.582 - 0.824)
165	KMT2-MUT(N=534) KMT2-WT(N=534)	17	34	0.0001	HR = 0.711 (95%CI: 0.597 - 0.846)
166	KMT2-MUT(N=534) KMT2-WT(N=534)	18	34	0.00697	HR = 0.788 (95%CI: 0.661 - 0.939)
167	KMT2-MUT(N=534) KMT2-WT(N=534)	16	34	0.0001	HR = 0.713 (95%CI: 0.599 - 0.847)
168	KMT2-MUT(N=534) KMT2-WT(N=534)	16	34	4e-05	HR = 0.698 (95%CI: 0.586 - 0.831)
169	KMT2-MUT(N=534) KMT2-WT(N=534)	19	34	0.00273	HR = 0.767 (95%CI: 0.643 - 0.914)
170	KMT2-MUT(N=534) KMT2-WT(N=534)	18	34	0.00062	HR = 0.739 (95%CI: 0.620 - 0.881)
171	KMT2-MUT(N=534) KMT2-WT(N=534)	15	34	0.00019	HR = 0.721 (95%CI: 0.606 - 0.859)
172	KMT2-MUT(N=534) KMT2-WT(N=534)	19	34	0.00414	HR = 0.775 (95%CI: 0.650 - 0.925)
173	KMT2-MUT(N=534) KMT2-WT(N=534)	15.533	34	3e-05	HR = 0.696 (95%CI: 0.586 - 0.828)
174	KMT2-MUT(N=534) KMT2-WT(N=534)	15	34	3e-05	HR = 0.694 (95%CI: 0.583 - 0.826)
175	KMT2-MUT(N=534) KMT2-WT(N=534)	18	34	0.00046	HR = 0.735 (95%CI: 0.617 - 0.875)
176	KMT2-MUT(N=534) KMT2-WT(N=534)	15	34	1e-05	HR = 0.678 (95%CI: 0.569 - 0.806)
177	KMT2-MUT(N=534) KMT2-WT(N=534)	19	34	0.00261	HR = 0.767 (95%CI: 0.643 - 0.913)
178	KMT2-MUT(N=534) KMT2-WT(N=534)	16	34	3e-05	HR = 0.696 (95%CI: 0.585 - 0.829)
179	KMT2-MUT(N=534) KMT2-WT(N=534)	20	34	0.01235	HR = 0.799 (95%CI: 0.668 - 0.955)
180	KMT2-MUT(N=534) KMT2-WT(N=534)	19.667	34	0.00774	HR = 0.789 (95%CI: 0.662 - 0.941)
181	KMT2-MUT(N=534) KMT2-WT(N=534)	16	34	0.00027	HR = 0.726 (95%CI: 0.609 - 0.865)
182	KMT2-MUT(N=534) KMT2-WT(N=534)	17	34	0.00146	HR = 0.754 (95%CI: 0.632 - 0.900)
183	KMT2-MUT(N=534) KMT2-WT(N=534)	15	34	0	HR = 0.658 (95%CI: 0.553 - 0.782)
184	KMT2-MUT(N=534) KMT2-WT(N=534)	17	34	0.00019	HR = 0.722 (95%CI: 0.607 - 0.859)
185	KMT2-MUT(N=534) KMT2-WT(N=534)	17.067	34	0.00093	HR = 0.746 (95%CI: 0.626 - 0.890)
186	KMT2-MUT(N=534) KMT2-WT(N=534)	17	34	0.00158	HR = 0.755 (95%CI: 0.632 - 0.901)
187	KMT2-MUT(N=534) KMT2-WT(N=534)	19	34	0.00291	HR = 0.768 (95%CI: 0.644 - 0.916)
188	KMT2-MUT(N=534) KMT2-WT(N=534)	17	34	0.00067	HR = 0.741 (95%CI: 0.621 - 0.883)
189	KMT2-MUT(N=534) KMT2-WT(N=534)	18	34	0.00293	HR = 0.768 (95%CI: 0.643 - 0.916)
190	KMT2-MUT(N=534) KMT2-WT(N=534)	16	34	0.00028	HR = 0.727 (95%CI: 0.611 - 0.866)
191	KMT2-MUT(N=534) KMT2-WT(N=534)	16	34	0.00021	HR = 0.721 (95%CI: 0.605 - 0.859)
192	KMT2-MUT(N=534) KMT2-WT(N=534)	15.033	34	0.00083	HR = 0.744 (95%CI: 0.624 - 0.887)
193	KMT2-MUT(N=534) KMT2-WT(N=534)	16	34	0.00011	HR = 0.713 (95%CI: 0.599 - 0.849)
194	KMT2-MUT(N=534) KMT2-WT(N=534)	17	34	0.00171	HR = 0.758 (95%CI: 0.636 - 0.903)
195	KMT2-MUT(N=534) KMT2-WT(N=534)	16	34	0.00075	HR = 0.744 (95%CI: 0.625 - 0.886)
196	KMT2-MUT(N=534) KMT2-WT(N=534)	15	34	5e-05	HR = 0.701 (95%CI: 0.589 - 0.834)
197	KMT2-MUT(N=534) KMT2-WT(N=534)	16	34	0.00059	HR = 0.739 (95%CI: 0.620 - 0.880)
198	KMT2-MUT(N=534) KMT2-WT(N=534)	19	34	0.00757	HR = 0.787 (95%CI: 0.659 - 0.941)
199	KMT2-MUT(N=534) KMT2-WT(N=534)	17	34	0.00284	HR = 0.767 (95%CI: 0.643 - 0.915)
200	KMT2-MUT(N=534) KMT2-WT(N=534)	14	34	0	HR = 0.643 (95%CI: 0.541 - 0.764)
201	KMT2-MUT(N=534) KMT2-WT(N=534)	17.367	34	0.00074	HR = 0.742 (95%CI: 0.622 - 0.885)
202	KMT2-MUT(N=534) KMT2-WT(N=534)	19	34	0.00259	HR = 0.765 (95%CI: 0.642 - 0.913)
203	KMT2-MUT(N=534) KMT2-WT(N=534)	16	34	0.00135	HR = 0.753 (95%CI: 0.631 - 0.898)
204	KMT2-MUT(N=534) KMT2-WT(N=534)	17	34	0.00212	HR = 0.761 (95%CI: 0.638 - 0.908)
205	KMT2-MUT(N=534) KMT2-WT(N=534)	16	34	0.0001	HR = 0.712 (95%CI: 0.598 - 0.847)
206	KMT2-MUT(N=534) KMT2-WT(N=534)	16	34	0.00105	HR = 0.748 (95%CI: 0.627 - 0.892)
207	KMT2-MUT(N=534) KMT2-WT(N=534)	18	34	0.00159	HR = 0.757 (95%CI: 0.635 - 0.902)
208	KMT2-MUT(N=534) KMT2-WT(N=534)	15	34	5e-05	HR = 0.703 (95%CI: 0.591 - 0.836)
209	KMT2-MUT(N=534) KMT2-WT(N=534)	16	34	0.00013	HR = 0.716 (95%CI: 0.601 - 0.852)
210	KMT2-MUT(N=534) KMT2-WT(N=534)	14.367	34	0.00024	HR = 0.724 (95%CI: 0.608 - 0.863)
211	KMT2-MUT(N=534) KMT2-WT(N=534)	18	34	0.01484	HR = 0.805 (95%CI: 0.674 - 0.960)
212	KMT2-MUT(N=534) KMT2-WT(N=534)	17	34	0.00031	HR = 0.730 (95%CI: 0.613 - 0.868)
213	KMT2-MUT(N=534) KMT2-WT(N=534)	19	34	0.02261	HR = 0.815 (95%CI: 0.683 - 0.974)
214	KMT2-MUT(N=534) KMT2-WT(N=534)	16	34	0.00037	HR = 0.730 (95%CI: 0.613 - 0.870)
215	KMT2-MUT(N=534) KMT2-WT(N=534)	16	34	5e-05	HR = 0.699 (95%CI: 0.586 - 0.833)
216	KMT2-MUT(N=534) KMT2-WT(N=534)	15	34	2e-05	HR = 0.687 (95%CI: 0.577 - 0.817)
217	KMT2-MUT(N=534) KMT2-WT(N=534)	15	34	3e-05	HR = 0.692 (95%CI: 0.582 - 0.824)
218	KMT2-MUT(N=534) KMT2-WT(N=534)	16.567	34	0.00153	HR = 0.756 (95%CI: 0.634 - 0.901)
219	KMT2-MUT(N=534) KMT2-WT(N=534)	15.033	34	0.0002	HR = 0.721 (95%CI: 0.605 - 0.859)
220	KMT2-MUT(N=534) KMT2-WT(N=534)	15	34	6e-05	HR = 0.703 (95%CI: 0.590 - 0.837)
221	KMT2-MUT(N=534) KMT2-WT(N=534)	15	34	3e-05	HR = 0.694 (95%CI: 0.582 - 0.826)
222	KMT2-MUT(N=534) KMT2-WT(N=534)	15	34	7e-05	HR = 0.706 (95%CI: 0.593 - 0.840)
223	KMT2-MUT(N=534) KMT2-WT(N=534)	16	34	0.00026	HR = 0.726 (95%CI: 0.610 - 0.865)
224	KMT2-MUT(N=534) KMT2-WT(N=534)	17	34	0.0075	HR = 0.787 (95%CI: 0.659 - 0.940)
225	KMT2-MUT(N=534) KMT2-WT(N=534)	14.41	34	5e-05	HR = 0.701 (95%CI: 0.589 - 0.834)
226	KMT2-MUT(N=534) KMT2-WT(N=534)	16	34	2e-05	HR = 0.686 (95%CI: 0.576 - 0.816)
227	KMT2-MUT(N=534) KMT2-WT(N=534)	16	34	0.00016	HR = 0.718 (95%CI: 0.603 - 0.856)
228	KMT2-MUT(N=534) KMT2-WT(N=534)	16.4	34	0.00045	HR = 0.734 (95%CI: 0.616 - 0.875)
229	KMT2-MUT(N=534) KMT2-WT(N=534)	15	34	3e-05	HR = 0.694 (95%CI: 0.583 - 0.825)
230	KMT2-MUT(N=534) KMT2-WT(N=534)	19	34	0.01726	HR = 0.808 (95%CI: 0.677 - 0.965)
231	KMT2-MUT(N=534) KMT2-WT(N=534)	18	34	0.00456	HR = 0.777 (95%CI: 0.651 - 0.927)
232	KMT2-MUT(N=534) KMT2-WT(N=534)	16	34	0.00063	HR = 0.740 (95%CI: 0.622 - 0.882)
233	KMT2-MUT(N=534) KMT2-WT(N=534)	16	34	0.00035	HR = 0.730 (95%CI: 0.613 - 0.870)
234	KMT2-MUT(N=534) KMT2-WT(N=534)	16	34	2e-05	HR = 0.691 (95%CI: 0.580 - 0.822)
235	KMT2-MUT(N=534) KMT2-WT(N=534)	18	34	0.00211	HR = 0.761 (95%CI: 0.638 - 0.908)
236	KMT2-MUT(N=534) KMT2-WT(N=534)	19	34	0.01967	HR = 0.811 (95%CI: 0.679 - 0.969)
237	KMT2-MUT(N=534) KMT2-WT(N=534)	15.533	34	0.00032	HR = 0.728 (95%CI: 0.611 - 0.868)
238	KMT2-MUT(N=534) KMT2-WT(N=534)	15	34	1e-05	HR = 0.681 (95%CI: 0.572 - 0.810)
239	KMT2-MUT(N=534) KMT2-WT(N=534)	17	34	0.00156	HR = 0.754 (95%CI: 0.631 - 0.900)
240	KMT2-MUT(N=534) KMT2-WT(N=534)	17	34	0.00341	HR = 0.771 (95%CI: 0.646 - 0.920)
241	KMT2-MUT(N=534) KMT2-WT(N=534)	18	34	0.0009	HR = 0.746 (95%CI: 0.626 - 0.889)
242	KMT2-MUT(N=534) KMT2-WT(N=534)	21	34	0.00674	HR = 0.785 (95%CI: 0.657 - 0.937)
243	KMT2-MUT(N=534) KMT2-WT(N=534)	17	34	0.01579	HR = 0.806 (95%CI: 0.675 - 0.962)
244	KMT2-MUT(N=534) KMT2-WT(N=534)	19	34	0.00345	HR = 0.771 (95%CI: 0.646 - 0.920)
245	KMT2-MUT(N=534) KMT2-WT(N=534)	17	34	0.0018	HR = 0.758 (95%CI: 0.635 - 0.904)
246	KMT2-MUT(N=534) KMT2-WT(N=534)	17	34	0.00375	HR = 0.773 (95%CI: 0.648 - 0.922)
247	KMT2-MUT(N=534) KMT2-WT(N=534)	15.53	34	5e-05	HR = 0.702 (95%CI: 0.590 - 0.836)
248	KMT2-MUT(N=534) KMT2-WT(N=534)	15	34	1e-05	HR = 0.686 (95%CI: 0.577 - 0.816)
249	KMT2-MUT(N=534) KMT2-WT(N=534)	15	34	9e-05	HR = 0.710 (95%CI: 0.597 - 0.846)
250	KMT2-MUT(N=534) KMT2-WT(N=534)	15	34	2e-05	HR = 0.686 (95%CI: 0.576 - 0.816)
251	KMT2-MUT(N=534) KMT2-WT(N=534)	16	34	3e-05	HR = 0.695 (95%CI: 0.584 - 0.826)
252	KMT2-MUT(N=534) KMT2-WT(N=534)	15	34	6e-05	HR = 0.703 (95%CI: 0.591 - 0.837)
253	KMT2-MUT(N=534) KMT2-WT(N=534)	17	34	0.00114	HR = 0.750 (95%CI: 0.630 - 0.894)
254	KMT2-MUT(N=534) KMT2-WT(N=534)	18	34	0.00069	HR = 0.741 (95%CI: 0.622 - 0.883)
255	KMT2-MUT(N=534) KMT2-WT(N=534)	15	34	1e-05	HR = 0.677 (95%CI: 0.570 - 0.804)
256	KMT2-MUT(N=534) KMT2-WT(N=534)	16	34	0.00019	HR = 0.720 (95%CI: 0.605 - 0.858)
257	KMT2-MUT(N=534) KMT2-WT(N=534)	13	34	0	HR = 0.645 (95%CI: 0.543 - 0.766)
258	KMT2-MUT(N=534) KMT2-WT(N=534)	16	34	0.00128	HR = 0.752 (95%CI: 0.631 - 0.896)
259	KMT2-MUT(N=534) KMT2-WT(N=534)	16	34	0.00018	HR = 0.721 (95%CI: 0.606 - 0.858)
260	KMT2-MUT(N=534) KMT2-WT(N=534)	15	34	7e-05	HR = 0.706 (95%CI: 0.593 - 0.841)
261	KMT2-MUT(N=534) KMT2-WT(N=534)	17	34	0.00138	HR = 0.753 (95%CI: 0.632 - 0.898)
262	KMT2-MUT(N=534) KMT2-WT(N=534)	16	34	0.00025	HR = 0.725 (95%CI: 0.609 - 0.864)
263	KMT2-MUT(N=534) KMT2-WT(N=534)	16.4	34	0.00042	HR = 0.732 (95%CI: 0.614 - 0.873)
264	KMT2-MUT(N=534) KMT2-WT(N=534)	17	34	0.00126	HR = 0.751 (95%CI: 0.630 - 0.896)
265	KMT2-MUT(N=534) KMT2-WT(N=534)	16	34	0.00018	HR = 0.719 (95%CI: 0.604 - 0.857)
266	KMT2-MUT(N=534) KMT2-WT(N=534)	18	34	0.01822	HR = 0.808 (95%CI: 0.676 - 0.967)
267	KMT2-MUT(N=534) KMT2-WT(N=534)	17	34	0.00108	HR = 0.749 (95%CI: 0.628 - 0.893)
268	KMT2-MUT(N=534) KMT2-WT(N=534)	16.733	34	0.00022	HR = 0.722 (95%CI: 0.606 - 0.860)
269	KMT2-MUT(N=534) KMT2-WT(N=534)	18	34	0.00758	HR = 0.787 (95%CI: 0.659 - 0.940)
270	KMT2-MUT(N=534) KMT2-WT(N=534)	18	34	0.00046	HR = 0.733 (95%CI: 0.615 - 0.875)
271	KMT2-MUT(N=534) KMT2-WT(N=534)	16	34	0.00011	HR = 0.712 (95%CI: 0.598 - 0.848)
272	KMT2-MUT(N=534) KMT2-WT(N=534)	15	34	3e-05	HR = 0.694 (95%CI: 0.584 - 0.826)
273	KMT2-MUT(N=534) KMT2-WT(N=534)	16	34	0.00023	HR = 0.724 (95%CI: 0.608 - 0.862)
274	KMT2-MUT(N=534) KMT2-WT(N=534)	18	34	0.00479	HR = 0.778 (95%CI: 0.652 - 0.928)
275	KMT2-MUT(N=534) KMT2-WT(N=534)	16	34	0.00014	HR = 0.717 (95%CI: 0.602 - 0.853)
276	KMT2-MUT(N=534) KMT2-WT(N=534)	19	34	0.00044	HR = 0.734 (95%CI: 0.616 - 0.874)
277	KMT2-MUT(N=534) KMT2-WT(N=534)	18	34	0.01288	HR = 0.801 (95%CI: 0.671 - 0.956)
278	KMT2-MUT(N=534) KMT2-WT(N=534)	17	34	0.00051	HR = 0.736 (95%CI: 0.617 - 0.877)
279	KMT2-MUT(N=534) KMT2-WT(N=534)	15	34	2e-05	HR = 0.688 (95%CI: 0.578 - 0.819)
280	KMT2-MUT(N=534) KMT2-WT(N=534)	17	34	0.00026	HR = 0.725 (95%CI: 0.609 - 0.864)
281	KMT2-MUT(N=534) KMT2-WT(N=534)	18	34	0.00509	HR = 0.780 (95%CI: 0.653 - 0.930)
282	KMT2-MUT(N=534) KMT2-WT(N=534)	14	34	3e-05	HR = 0.694 (95%CI: 0.584 - 0.826)
283	KMT2-MUT(N=534) KMT2-WT(N=534)	16	34	0.00014	HR = 0.716 (95%CI: 0.601 - 0.853)
284	KMT2-MUT(N=534) KMT2-WT(N=534)	18	34	0.00025	HR = 0.724 (95%CI: 0.607 - 0.863)
285	KMT2-MUT(N=534) KMT2-WT(N=534)	15	34	6e-05	HR = 0.703 (95%CI: 0.590 - 0.837)
286	KMT2-MUT(N=534) KMT2-WT(N=534)	16	34	0.00082	HR = 0.744 (95%CI: 0.625 - 0.887)
287	KMT2-MUT(N=534) KMT2-WT(N=534)	18	34	0.00088	HR = 0.745 (95%CI: 0.625 - 0.888)
288	KMT2-MUT(N=534) KMT2-WT(N=534)	17	34	0.00569	HR = 0.782 (95%CI: 0.656 - 0.933)
289	KMT2-MUT(N=534) KMT2-WT(N=534)	16	34	0.00015	HR = 0.717 (95%CI: 0.602 - 0.854)
290	KMT2-MUT(N=534) KMT2-WT(N=534)	16	34	9e-05	HR = 0.709 (95%CI: 0.595 - 0.845)
291	KMT2-MUT(N=534) KMT2-WT(N=534)	16.4	34	0.00108	HR = 0.749 (95%CI: 0.628 - 0.893)
292	KMT2-MUT(N=534) KMT2-WT(N=534)	17	34	0.00116	HR = 0.749 (95%CI: 0.628 - 0.894)
293	KMT2-MUT(N=534) KMT2-WT(N=534)	15	34	0.0004	HR = 0.731 (95%CI: 0.614 - 0.872)
294	KMT2-MUT(N=534) KMT2-WT(N=534)	15	34	7e-05	HR = 0.706 (95%CI: 0.594 - 0.840)
295	KMT2-MUT(N=534) KMT2-WT(N=534)	16	34	0.00075	HR = 0.742 (95%CI: 0.622 - 0.885)
296	KMT2-MUT(N=534) KMT2-WT(N=534)	16	34	0.00055	HR = 0.738 (95%CI: 0.620 - 0.879)
297	KMT2-MUT(N=534) KMT2-WT(N=534)	16	34	0.00023	HR = 0.724 (95%CI: 0.608 - 0.862)
298	KMT2-MUT(N=534) KMT2-WT(N=534)	20	34	0.0206	HR = 0.813 (95%CI: 0.681 - 0.971)
299	KMT2-MUT(N=534) KMT2-WT(N=534)	18	34	0.00148	HR = 0.755 (95%CI: 0.634 - 0.900)
300	KMT2-MUT(N=534) KMT2-WT(N=534)	16	34	0.00011	HR = 0.710 (95%CI: 0.596 - 0.847)
301	KMT2-MUT(N=534) KMT2-WT(N=534)	15.267	34	0.00028	HR = 0.727 (95%CI: 0.610 - 0.866)
302	KMT2-MUT(N=534) KMT2-WT(N=534)	16	34	0.00052	HR = 0.738 (95%CI: 0.620 - 0.878)
303	KMT2-MUT(N=534) KMT2-WT(N=534)	16.4	34	0.00044	HR = 0.733 (95%CI: 0.614 - 0.874)
304	KMT2-MUT(N=534) KMT2-WT(N=534)	15	34	4e-05	HR = 0.699 (95%CI: 0.587 - 0.831)
305	KMT2-MUT(N=534) KMT2-WT(N=534)	16.567	34	0.00449	HR = 0.777 (95%CI: 0.652 - 0.927)
306	KMT2-MUT(N=534) KMT2-WT(N=534)	15.533	34	7e-05	HR = 0.704 (95%CI: 0.591 - 0.839)
307	KMT2-MUT(N=534) KMT2-WT(N=534)	15	34	0	HR = 0.663 (95%CI: 0.557 - 0.788)
308	KMT2-MUT(N=534) KMT2-WT(N=534)	18	34	0.00259	HR = 0.765 (95%CI: 0.641 - 0.913)
309	KMT2-MUT(N=534) KMT2-WT(N=534)	15.033	34	2e-05	HR = 0.691 (95%CI: 0.581 - 0.822)
310	KMT2-MUT(N=534) KMT2-WT(N=534)	16.4	34	0.0002	HR = 0.721 (95%CI: 0.606 - 0.859)
311	KMT2-MUT(N=534) KMT2-WT(N=534)	18	34	0.00568	HR = 0.782 (95%CI: 0.655 - 0.933)
312	KMT2-MUT(N=534) KMT2-WT(N=534)	19	34	0.00699	HR = 0.786 (95%CI: 0.659 - 0.939)
313	KMT2-MUT(N=534) KMT2-WT(N=534)	18	34	0.00442	HR = 0.775 (95%CI: 0.649 - 0.926)
314	KMT2-MUT(N=534) KMT2-WT(N=534)	15.267	34	6e-05	HR = 0.703 (95%CI: 0.591 - 0.837)
315	KMT2-MUT(N=534) KMT2-WT(N=534)	17	34	0.00069	HR = 0.740 (95%CI: 0.621 - 0.883)
316	KMT2-MUT(N=534) KMT2-WT(N=534)	18	34	0.0004	HR = 0.731 (95%CI: 0.612 - 0.872)
317	KMT2-MUT(N=534) KMT2-WT(N=534)	16	34	0.00024	HR = 0.723 (95%CI: 0.607 - 0.862)
318	KMT2-MUT(N=534) KMT2-WT(N=534)	17.367	34	0.0029	HR = 0.768 (95%CI: 0.644 - 0.916)
319	KMT2-MUT(N=534) KMT2-WT(N=534)	17	34	0.00109	HR = 0.748 (95%CI: 0.627 - 0.893)
320	KMT2-MUT(N=534) KMT2-WT(N=534)	18	34	0.00295	HR = 0.769 (95%CI: 0.645 - 0.917)
321	KMT2-MUT(N=534) KMT2-WT(N=534)	17	34	0.00022	HR = 0.723 (95%CI: 0.608 - 0.861)
322	KMT2-MUT(N=534) KMT2-WT(N=534)	16	34	3e-05	HR = 0.694 (95%CI: 0.583 - 0.826)
323	KMT2-MUT(N=534) KMT2-WT(N=534)	18	34	0.00207	HR = 0.762 (95%CI: 0.639 - 0.908)
324	KMT2-MUT(N=534) KMT2-WT(N=534)	19	34	0.01233	HR = 0.799 (95%CI: 0.669 - 0.955)
325	KMT2-MUT(N=534) KMT2-WT(N=534)	17	34	0.01015	HR = 0.794 (95%CI: 0.665 - 0.949)
326	KMT2-MUT(N=534) KMT2-WT(N=534)	19	34	0.03748	HR = 0.829 (95%CI: 0.693 - 0.991)
327	KMT2-MUT(N=534) KMT2-WT(N=534)	18	34	0.00453	HR = 0.776 (95%CI: 0.649 - 0.926)
328	KMT2-MUT(N=534) KMT2-WT(N=534)	16.733	34	0.00056	HR = 0.738 (95%CI: 0.620 - 0.879)
329	KMT2-MUT(N=534) KMT2-WT(N=534)	16	34	5e-05	HR = 0.701 (95%CI: 0.589 - 0.834)
330	KMT2-MUT(N=534) KMT2-WT(N=534)	16	34	0.0006	HR = 0.739 (95%CI: 0.619 - 0.880)
331	KMT2-MUT(N=534) KMT2-WT(N=534)	16	34	0.00207	HR = 0.761 (95%CI: 0.638 - 0.908)
332	KMT2-MUT(N=534) KMT2-WT(N=534)	16	34	6e-05	HR = 0.704 (95%CI: 0.592 - 0.838)
333	KMT2-MUT(N=534) KMT2-WT(N=534)	15.53	34	9e-05	HR = 0.709 (95%CI: 0.596 - 0.844)
334	KMT2-MUT(N=534) KMT2-WT(N=534)	17	34	0.00011	HR = 0.713 (95%CI: 0.598 - 0.849)
335	KMT2-MUT(N=534) KMT2-WT(N=534)	19	34	0.00704	HR = 0.786 (95%CI: 0.658 - 0.939)
336	KMT2-MUT(N=534) KMT2-WT(N=534)	16.4	34	0.0005	HR = 0.735 (95%CI: 0.617 - 0.877)
337	KMT2-MUT(N=534) KMT2-WT(N=534)	15.033	34	0.00041	HR = 0.731 (95%CI: 0.613 - 0.872)
338	KMT2-MUT(N=534) KMT2-WT(N=534)	20.39	34	0.02888	HR = 0.822 (95%CI: 0.688 - 0.982)
339	KMT2-MUT(N=534) KMT2-WT(N=534)	16	34	0.00051	HR = 0.735 (95%CI: 0.616 - 0.876)
340	KMT2-MUT(N=534) KMT2-WT(N=534)	18	34	0.0105	HR = 0.796 (95%CI: 0.667 - 0.950)
341	KMT2-MUT(N=534) KMT2-WT(N=534)	16	34	0.00015	HR = 0.717 (95%CI: 0.602 - 0.854)
342	KMT2-MUT(N=534) KMT2-WT(N=534)	14	34	3e-05	HR = 0.691 (95%CI: 0.580 - 0.823)
343	KMT2-MUT(N=534) KMT2-WT(N=534)	16.567	34	0.00201	HR = 0.761 (95%CI: 0.639 - 0.907)
344	KMT2-MUT(N=534) KMT2-WT(N=534)	17	34	0.00233	HR = 0.763 (95%CI: 0.640 - 0.910)
345	KMT2-MUT(N=534) KMT2-WT(N=534)	17	34	0.00086	HR = 0.746 (95%CI: 0.627 - 0.889)
346	KMT2-MUT(N=534) KMT2-WT(N=534)	18	34	0.00489	HR = 0.778 (95%CI: 0.652 - 0.929)
347	KMT2-MUT(N=534) KMT2-WT(N=534)	16	34	0.0003	HR = 0.726 (95%CI: 0.608 - 0.866)
348	KMT2-MUT(N=534) KMT2-WT(N=534)	17	34	0.00386	HR = 0.772 (95%CI: 0.647 - 0.923)
349	KMT2-MUT(N=534) KMT2-WT(N=534)	16	34	0.00019	HR = 0.720 (95%CI: 0.604 - 0.858)
350	KMT2-MUT(N=534) KMT2-WT(N=534)	17	34	0.00099	HR = 0.748 (95%CI: 0.627 - 0.891)
351	KMT2-MUT(N=534) KMT2-WT(N=534)	21	34	0.02	HR = 0.812 (95%CI: 0.680 - 0.970)
352	KMT2-MUT(N=534) KMT2-WT(N=534)	16	34	0.00052	HR = 0.736 (95%CI: 0.618 - 0.877)
353	KMT2-MUT(N=534) KMT2-WT(N=534)	16	34	0.00047	HR = 0.735 (95%CI: 0.617 - 0.876)
354	KMT2-MUT(N=534) KMT2-WT(N=534)	16.567	34	0.00117	HR = 0.749 (95%CI: 0.628 - 0.894)
355	KMT2-MUT(N=534) KMT2-WT(N=534)	16	34	0.00018	HR = 0.719 (95%CI: 0.603 - 0.857)
356	KMT2-MUT(N=534) KMT2-WT(N=534)	19	34	0.00766	HR = 0.788 (95%CI: 0.660 - 0.941)
357	KMT2-MUT(N=534) KMT2-WT(N=534)	15	34	9e-05	HR = 0.710 (95%CI: 0.597 - 0.845)
358	KMT2-MUT(N=534) KMT2-WT(N=534)	17	34	0.00062	HR = 0.740 (95%CI: 0.621 - 0.881)
359	KMT2-MUT(N=534) KMT2-WT(N=534)	17	34	0.00146	HR = 0.755 (95%CI: 0.633 - 0.900)
360	KMT2-MUT(N=534) KMT2-WT(N=534)	16	34	0.00012	HR = 0.712 (95%CI: 0.597 - 0.849)
361	KMT2-MUT(N=534) KMT2-WT(N=534)	16	34	0.00029	HR = 0.727 (95%CI: 0.610 - 0.866)
362	KMT2-MUT(N=534) KMT2-WT(N=534)	17	34	0.00038	HR = 0.730 (95%CI: 0.613 - 0.871)
363	KMT2-MUT(N=534) KMT2-WT(N=534)	15	34	3e-05	HR = 0.694 (95%CI: 0.583 - 0.827)
364	KMT2-MUT(N=534) KMT2-WT(N=534)	18	34	0.00678	HR = 0.785 (95%CI: 0.657 - 0.938)
365	KMT2-MUT(N=534) KMT2-WT(N=534)	18	34	0.00486	HR = 0.778 (95%CI: 0.652 - 0.929)
366	KMT2-MUT(N=534) KMT2-WT(N=534)	15.033	34	0.00045	HR = 0.733 (95%CI: 0.615 - 0.874)
367	KMT2-MUT(N=534) KMT2-WT(N=534)	17	34	6e-05	HR = 0.703 (95%CI: 0.590 - 0.838)
368	KMT2-MUT(N=534) KMT2-WT(N=534)	20	34	0.00592	HR = 0.783 (95%CI: 0.656 - 0.934)
369	KMT2-MUT(N=534) KMT2-WT(N=534)	17	34	0.00089	HR = 0.745 (95%CI: 0.625 - 0.889)
370	KMT2-MUT(N=534) KMT2-WT(N=534)	19.21	34	0.00772	HR = 0.788 (95%CI: 0.659 - 0.941)
371	KMT2-MUT(N=534) KMT2-WT(N=534)	17.067	34	0.00338	HR = 0.770 (95%CI: 0.645 - 0.919)
372	KMT2-MUT(N=534) KMT2-WT(N=534)	17.067	34	0.00055	HR = 0.736 (95%CI: 0.617 - 0.878)
373	KMT2-MUT(N=534) KMT2-WT(N=534)	17	34	0.00109	HR = 0.750 (95%CI: 0.630 - 0.894)
374	KMT2-MUT(N=534) KMT2-WT(N=534)	15	34	0.00018	HR = 0.719 (95%CI: 0.603 - 0.857)
375	KMT2-MUT(N=534) KMT2-WT(N=534)	14	34	0	HR = 0.670 (95%CI: 0.564 - 0.797)
376	KMT2-MUT(N=534) KMT2-WT(N=534)	17.367	34	0.00128	HR = 0.752 (95%CI: 0.631 - 0.897)
377	KMT2-MUT(N=534) KMT2-WT(N=534)	15	34	2e-05	HR = 0.688 (95%CI: 0.579 - 0.818)
378	KMT2-MUT(N=534) KMT2-WT(N=534)	18	34	0.00124	HR = 0.751 (95%CI: 0.630 - 0.896)
379	KMT2-MUT(N=534) KMT2-WT(N=534)	15.267	34	0.00037	HR = 0.731 (95%CI: 0.614 - 0.871)
380	KMT2-MUT(N=534) KMT2-WT(N=534)	15.533	34	0.00015	HR = 0.718 (95%CI: 0.603 - 0.854)
381	KMT2-MUT(N=534) KMT2-WT(N=534)	18	34	0.00571	HR = 0.781 (95%CI: 0.654 - 0.933)
382	KMT2-MUT(N=534) KMT2-WT(N=534)	16	34	0.00022	HR = 0.723 (95%CI: 0.607 - 0.861)
383	KMT2-MUT(N=534) KMT2-WT(N=534)	16	34	0.00011	HR = 0.712 (95%CI: 0.598 - 0.848)
384	KMT2-MUT(N=534) KMT2-WT(N=534)	16	34	9e-05	HR = 0.709 (95%CI: 0.595 - 0.844)
385	KMT2-MUT(N=534) KMT2-WT(N=534)	15.033	34	3e-05	HR = 0.693 (95%CI: 0.582 - 0.826)
386	KMT2-MUT(N=534) KMT2-WT(N=534)	18	34	0.00253	HR = 0.765 (95%CI: 0.641 - 0.912)
387	KMT2-MUT(N=534) KMT2-WT(N=534)	16	34	8e-05	HR = 0.709 (95%CI: 0.596 - 0.844)
388	KMT2-MUT(N=534) KMT2-WT(N=534)	15	34	4e-05	HR = 0.700 (95%CI: 0.588 - 0.833)
389	KMT2-MUT(N=534) KMT2-WT(N=534)	16	34	0.00034	HR = 0.730 (95%CI: 0.613 - 0.869)
390	KMT2-MUT(N=534) KMT2-WT(N=534)	15	34	0.00016	HR = 0.718 (95%CI: 0.603 - 0.855)
391	KMT2-MUT(N=534) KMT2-WT(N=534)	17.067	34	0.00265	HR = 0.765 (95%CI: 0.641 - 0.913)
392	KMT2-MUT(N=534) KMT2-WT(N=534)	17	34	0.00011	HR = 0.713 (95%CI: 0.599 - 0.848)
393	KMT2-MUT(N=534) KMT2-WT(N=534)	16	34	0.00021	HR = 0.723 (95%CI: 0.607 - 0.861)
394	KMT2-MUT(N=534) KMT2-WT(N=534)	16	34	1e-05	HR = 0.676 (95%CI: 0.569 - 0.804)
395	KMT2-MUT(N=534) KMT2-WT(N=534)	16.567	34	0.00015	HR = 0.717 (95%CI: 0.602 - 0.853)
396	KMT2-MUT(N=534) KMT2-WT(N=534)	16	34	0.00016	HR = 0.718 (95%CI: 0.602 - 0.855)
397	KMT2-MUT(N=534) KMT2-WT(N=534)	16.567	34	0.00076	HR = 0.744 (95%CI: 0.624 - 0.886)
398	KMT2-MUT(N=534) KMT2-WT(N=534)	17	34	0.00029	HR = 0.727 (95%CI: 0.611 - 0.866)
399	KMT2-MUT(N=534) KMT2-WT(N=534)	16	34	0.00258	HR = 0.765 (95%CI: 0.642 - 0.913)
400	KMT2-MUT(N=534) KMT2-WT(N=534)	15.533	34	0.00082	HR = 0.745 (95%CI: 0.626 - 0.888)
401	KMT2-MUT(N=534) KMT2-WT(N=534)	16	34	2e-05	HR = 0.688 (95%CI: 0.578 - 0.819)
402	KMT2-MUT(N=534) KMT2-WT(N=534)	15.533	34	0.00018	HR = 0.720 (95%CI: 0.604 - 0.857)
403	KMT2-MUT(N=534) KMT2-WT(N=534)	18	34	0.00459	HR = 0.777 (95%CI: 0.651 - 0.927)
404	KMT2-MUT(N=534) KMT2-WT(N=534)	17	34	0.0009	HR = 0.746 (95%CI: 0.625 - 0.889)
405	KMT2-MUT(N=534) KMT2-WT(N=534)	19	34	0.00207	HR = 0.762 (95%CI: 0.639 - 0.908)
406	KMT2-MUT(N=534) KMT2-WT(N=534)	16	34	0.00078	HR = 0.744 (95%CI: 0.625 - 0.886)
407	KMT2-MUT(N=534) KMT2-WT(N=534)	15.033	34	4e-05	HR = 0.700 (95%CI: 0.588 - 0.833)
408	KMT2-MUT(N=534) KMT2-WT(N=534)	16.4	34	0.00048	HR = 0.735 (95%CI: 0.617 - 0.876)
409	KMT2-MUT(N=534) KMT2-WT(N=534)	15	34	9e-05	HR = 0.709 (95%CI: 0.596 - 0.845)
410	KMT2-MUT(N=534) KMT2-WT(N=534)	18	34	0.00368	HR = 0.773 (95%CI: 0.649 - 0.922)
411	KMT2-MUT(N=534) KMT2-WT(N=534)	16	34	7e-05	HR = 0.705 (95%CI: 0.592 - 0.839)
412	KMT2-MUT(N=534) KMT2-WT(N=534)	15.533	34	5e-05	HR = 0.701 (95%CI: 0.588 - 0.834)
413	KMT2-MUT(N=534) KMT2-WT(N=534)	15	34	2e-05	HR = 0.691 (95%CI: 0.581 - 0.822)
414	KMT2-MUT(N=534) KMT2-WT(N=534)	17	34	0.0076	HR = 0.787 (95%CI: 0.658 - 0.940)
415	KMT2-MUT(N=534) KMT2-WT(N=534)	17.067	34	0.00411	HR = 0.775 (95%CI: 0.649 - 0.924)
416	KMT2-MUT(N=534) KMT2-WT(N=534)	17	34	0.00069	HR = 0.741 (95%CI: 0.621 - 0.883)
417	KMT2-MUT(N=534) KMT2-WT(N=534)	14	34	1e-05	HR = 0.681 (95%CI: 0.573 - 0.809)
418	KMT2-MUT(N=534) KMT2-WT(N=534)	16	34	5e-05	HR = 0.702 (95%CI: 0.590 - 0.836)
419	KMT2-MUT(N=534) KMT2-WT(N=534)	19	34	0.00736	HR = 0.788 (95%CI: 0.661 - 0.940)
420	KMT2-MUT(N=534) KMT2-WT(N=534)	17	34	0.00032	HR = 0.730 (95%CI: 0.613 - 0.869)
421	KMT2-MUT(N=534) KMT2-WT(N=534)	18	34	0.00387	HR = 0.774 (95%CI: 0.649 - 0.923)
422	KMT2-MUT(N=534) KMT2-WT(N=534)	16.733	34	0.00066	HR = 0.740 (95%CI: 0.621 - 0.882)
423	KMT2-MUT(N=534) KMT2-WT(N=534)	14	34	1e-05	HR = 0.678 (95%CI: 0.571 - 0.806)
424	KMT2-MUT(N=534) KMT2-WT(N=534)	16	34	0.00029	HR = 0.726 (95%CI: 0.609 - 0.866)
425	KMT2-MUT(N=534) KMT2-WT(N=534)	16	34	0.0012	HR = 0.751 (95%CI: 0.630 - 0.895)
426	KMT2-MUT(N=534) KMT2-WT(N=534)	17	34	0.00142	HR = 0.753 (95%CI: 0.631 - 0.898)
427	KMT2-MUT(N=534) KMT2-WT(N=534)	16	34	0.00073	HR = 0.743 (95%CI: 0.623 - 0.885)
428	KMT2-MUT(N=534) KMT2-WT(N=534)	18	34	0.00211	HR = 0.762 (95%CI: 0.639 - 0.908)
429	KMT2-MUT(N=534) KMT2-WT(N=534)	16	34	0.00054	HR = 0.737 (95%CI: 0.619 - 0.878)
430	KMT2-MUT(N=534) KMT2-WT(N=534)	16.733	34	0.00042	HR = 0.733 (95%CI: 0.615 - 0.873)
431	KMT2-MUT(N=534) KMT2-WT(N=534)	15	34	5e-05	HR = 0.701 (95%CI: 0.589 - 0.834)
432	KMT2-MUT(N=534) KMT2-WT(N=534)	16	34	6e-05	HR = 0.706 (95%CI: 0.593 - 0.840)
433	KMT2-MUT(N=534) KMT2-WT(N=534)	20	34	0.01413	HR = 0.803 (95%CI: 0.672 - 0.959)
434	KMT2-MUT(N=534) KMT2-WT(N=534)	15.033	34	5e-05	HR = 0.700 (95%CI: 0.588 - 0.835)
435	KMT2-MUT(N=534) KMT2-WT(N=534)	14	34	0	HR = 0.658 (95%CI: 0.553 - 0.782)
436	KMT2-MUT(N=534) KMT2-WT(N=534)	16	34	0.00094	HR = 0.747 (95%CI: 0.626 - 0.890)
437	KMT2-MUT(N=534) KMT2-WT(N=534)	14	34	8e-05	HR = 0.707 (95%CI: 0.593 - 0.842)
438	KMT2-MUT(N=534) KMT2-WT(N=534)	16	34	0.00229	HR = 0.763 (95%CI: 0.640 - 0.910)
439	KMT2-MUT(N=534) KMT2-WT(N=534)	16	34	5e-05	HR = 0.700 (95%CI: 0.588 - 0.833)
440	KMT2-MUT(N=534) KMT2-WT(N=534)	15	34	6e-05	HR = 0.703 (95%CI: 0.591 - 0.837)
441	KMT2-MUT(N=534) KMT2-WT(N=534)	15	34	8e-05	HR = 0.705 (95%CI: 0.592 - 0.841)
442	KMT2-MUT(N=534) KMT2-WT(N=534)	16.4	34	0.0004	HR = 0.731 (95%CI: 0.613 - 0.872)
443	KMT2-MUT(N=534) KMT2-WT(N=534)	15	34	2e-05	HR = 0.690 (95%CI: 0.580 - 0.821)
444	KMT2-MUT(N=534) KMT2-WT(N=534)	18	34	0.00136	HR = 0.754 (95%CI: 0.633 - 0.898)
445	KMT2-MUT(N=534) KMT2-WT(N=534)	20	34	0.00713	HR = 0.787 (95%CI: 0.659 - 0.939)
446	KMT2-MUT(N=534) KMT2-WT(N=534)	17	34	0.00046	HR = 0.733 (95%CI: 0.615 - 0.874)
447	KMT2-MUT(N=534) KMT2-WT(N=534)	16	34	2e-05	HR = 0.686 (95%CI: 0.576 - 0.816)
448	KMT2-MUT(N=534) KMT2-WT(N=534)	17	34	0.00386	HR = 0.774 (95%CI: 0.649 - 0.923)
449	KMT2-MUT(N=534) KMT2-WT(N=534)	16.567	34	0.0001	HR = 0.711 (95%CI: 0.597 - 0.846)
450	KMT2-MUT(N=534) KMT2-WT(N=534)	17.067	34	0.00194	HR = 0.761 (95%CI: 0.639 - 0.907)
451	KMT2-MUT(N=534) KMT2-WT(N=534)	17	34	0.00075	HR = 0.743 (95%CI: 0.623 - 0.885)
452	KMT2-MUT(N=534) KMT2-WT(N=534)	15.53	34	0.00027	HR = 0.726 (95%CI: 0.609 - 0.864)
453	KMT2-MUT(N=534) KMT2-WT(N=534)	16	34	0.0001	HR = 0.712 (95%CI: 0.598 - 0.847)
454	KMT2-MUT(N=534) KMT2-WT(N=534)	18	34	0.01328	HR = 0.802 (95%CI: 0.671 - 0.957)
455	KMT2-MUT(N=534) KMT2-WT(N=534)	16.733	34	0.0032	HR = 0.770 (95%CI: 0.646 - 0.918)
456	KMT2-MUT(N=534) KMT2-WT(N=534)	14.367	34	2e-05	HR = 0.689 (95%CI: 0.580 - 0.820)
457	KMT2-MUT(N=534) KMT2-WT(N=534)	16	34	0.00031	HR = 0.729 (95%CI: 0.612 - 0.868)
458	KMT2-MUT(N=534) KMT2-WT(N=534)	20	34	0.00161	HR = 0.757 (95%CI: 0.635 - 0.902)
459	KMT2-MUT(N=534) KMT2-WT(N=534)	15.53	34	6e-05	HR = 0.702 (95%CI: 0.589 - 0.836)
460	KMT2-MUT(N=534) KMT2-WT(N=534)	17	34	0.00044	HR = 0.735 (95%CI: 0.617 - 0.875)
461	KMT2-MUT(N=534) KMT2-WT(N=534)	15	34	0	HR = 0.671 (95%CI: 0.564 - 0.799)
462	KMT2-MUT(N=534) KMT2-WT(N=534)	16	34	0.00034	HR = 0.728 (95%CI: 0.610 - 0.868)
463	KMT2-MUT(N=534) KMT2-WT(N=534)	15	34	0.00045	HR = 0.734 (95%CI: 0.616 - 0.875)
464	KMT2-MUT(N=534) KMT2-WT(N=534)	16	34	6e-05	HR = 0.704 (95%CI: 0.591 - 0.838)
465	KMT2-MUT(N=534) KMT2-WT(N=534)	19	34	0.01235	HR = 0.799 (95%CI: 0.669 - 0.955)
466	KMT2-MUT(N=534) KMT2-WT(N=534)	16	34	0.00041	HR = 0.731 (95%CI: 0.613 - 0.872)
467	KMT2-MUT(N=534) KMT2-WT(N=534)	15	34	0.00015	HR = 0.717 (95%CI: 0.602 - 0.854)
468	KMT2-MUT(N=534) KMT2-WT(N=534)	17.733	34	0.00199	HR = 0.761 (95%CI: 0.639 - 0.907)
469	KMT2-MUT(N=534) KMT2-WT(N=534)	16.4	34	0.00032	HR = 0.729 (95%CI: 0.613 - 0.868)
470	KMT2-MUT(N=534) KMT2-WT(N=534)	18	34	0.00103	HR = 0.748 (95%CI: 0.627 - 0.892)
471	KMT2-MUT(N=534) KMT2-WT(N=534)	17	34	0.00113	HR = 0.750 (95%CI: 0.629 - 0.894)
472	KMT2-MUT(N=534) KMT2-WT(N=534)	20	34	0.00883	HR = 0.792 (95%CI: 0.664 - 0.945)
473	KMT2-MUT(N=534) KMT2-WT(N=534)	16	34	0.00117	HR = 0.751 (95%CI: 0.630 - 0.895)
474	KMT2-MUT(N=534) KMT2-WT(N=534)	17	34	0.00533	HR = 0.780 (95%CI: 0.654 - 0.931)
475	KMT2-MUT(N=534) KMT2-WT(N=534)	18	34	0.00518	HR = 0.779 (95%CI: 0.653 - 0.930)
476	KMT2-MUT(N=534) KMT2-WT(N=534)	17	34	0.00318	HR = 0.770 (95%CI: 0.646 - 0.918)
477	KMT2-MUT(N=534) KMT2-WT(N=534)	15	34	0.00013	HR = 0.715 (95%CI: 0.600 - 0.851)
478	KMT2-MUT(N=534) KMT2-WT(N=534)	18	34	0.00393	HR = 0.774 (95%CI: 0.648 - 0.923)
479	KMT2-MUT(N=534) KMT2-WT(N=534)	17	34	0.00215	HR = 0.761 (95%CI: 0.638 - 0.908)
480	KMT2-MUT(N=534) KMT2-WT(N=534)	19	34	0.00335	HR = 0.770 (95%CI: 0.646 - 0.919)
481	KMT2-MUT(N=534) KMT2-WT(N=534)	20	34	0.04384	HR = 0.835 (95%CI: 0.699 - 0.997)
482	KMT2-MUT(N=534) KMT2-WT(N=534)	20	34	0.03755	HR = 0.829 (95%CI: 0.693 - 0.991)
483	KMT2-MUT(N=534) KMT2-WT(N=534)	15	34	6e-05	HR = 0.703 (95%CI: 0.591 - 0.837)
484	KMT2-MUT(N=534) KMT2-WT(N=534)	15	34	0.00014	HR = 0.716 (95%CI: 0.601 - 0.853)
485	KMT2-MUT(N=534) KMT2-WT(N=534)	17	34	0.00142	HR = 0.754 (95%CI: 0.632 - 0.899)
486	KMT2-MUT(N=534) KMT2-WT(N=534)	21	34	0.13354	HR = 0.872 (95%CI: 0.727 - 1.045)
487	KMT2-MUT(N=534) KMT2-WT(N=534)	16	34	0.0001	HR = 0.712 (95%CI: 0.598 - 0.847)
488	KMT2-MUT(N=534) KMT2-WT(N=534)	17.733	34	0.0024	HR = 0.764 (95%CI: 0.640 - 0.911)
489	KMT2-MUT(N=534) KMT2-WT(N=534)	17	34	0.00041	HR = 0.732 (95%CI: 0.614 - 0.873)
490	KMT2-MUT(N=534) KMT2-WT(N=534)	18	34	0.00115	HR = 0.750 (95%CI: 0.629 - 0.894)
491	KMT2-MUT(N=534) KMT2-WT(N=534)	17	34	0.00018	HR = 0.720 (95%CI: 0.604 - 0.857)
492	KMT2-MUT(N=534) KMT2-WT(N=534)	15	34	1e-05	HR = 0.679 (95%CI: 0.571 - 0.808)
493	KMT2-MUT(N=534) KMT2-WT(N=534)	18	34	0.00687	HR = 0.786 (95%CI: 0.659 - 0.938)
494	KMT2-MUT(N=534) KMT2-WT(N=534)	14	34	1e-05	HR = 0.683 (95%CI: 0.574 - 0.813)
495	KMT2-MUT(N=534) KMT2-WT(N=534)	19	34	0.01405	HR = 0.803 (95%CI: 0.672 - 0.959)
496	KMT2-MUT(N=534) KMT2-WT(N=534)	16	34	5e-05	HR = 0.703 (95%CI: 0.592 - 0.836)
497	KMT2-MUT(N=534) KMT2-WT(N=534)	16.567	34	0.00031	HR = 0.728 (95%CI: 0.611 - 0.867)
498	KMT2-MUT(N=534) KMT2-WT(N=534)	16	34	0.00019	HR = 0.720 (95%CI: 0.605 - 0.858)
499	KMT2-MUT(N=534) KMT2-WT(N=534)	18	34	0.0044	HR = 0.775 (95%CI: 0.649 - 0.926)
500	KMT2-MUT(N=534) KMT2-WT(N=534)	18	34	0.00216	HR = 0.762 (95%CI: 0.639 - 0.909)
501	KMT2-MUT(N=534) KMT2-WT(N=534)	15.033	34	2e-05	HR = 0.686 (95%CI: 0.576 - 0.817)
502	KMT2-MUT(N=534) KMT2-WT(N=534)	15	34	0.0001	HR = 0.712 (95%CI: 0.598 - 0.847)
503	KMT2-MUT(N=534) KMT2-WT(N=534)	16.4	34	0.00021	HR = 0.721 (95%CI: 0.605 - 0.860)
504	KMT2-MUT(N=534) KMT2-WT(N=534)	16	34	0.00014	HR = 0.716 (95%CI: 0.601 - 0.853)
505	KMT2-MUT(N=534) KMT2-WT(N=534)	19	34	0.01243	HR = 0.800 (95%CI: 0.670 - 0.955)
506	KMT2-MUT(N=534) KMT2-WT(N=534)	19	34	0.00602	HR = 0.784 (95%CI: 0.657 - 0.935)
507	KMT2-MUT(N=534) KMT2-WT(N=534)	18	34	0.00106	HR = 0.750 (95%CI: 0.630 - 0.893)
508	KMT2-MUT(N=534) KMT2-WT(N=534)	16	34	7e-05	HR = 0.705 (95%CI: 0.592 - 0.840)
509	KMT2-MUT(N=534) KMT2-WT(N=534)	15	34	2e-05	HR = 0.689 (95%CI: 0.578 - 0.822)
510	KMT2-MUT(N=534) KMT2-WT(N=534)	18	34	0.00077	HR = 0.744 (95%CI: 0.624 - 0.886)
511	KMT2-MUT(N=534) KMT2-WT(N=534)	16	34	3e-05	HR = 0.695 (95%CI: 0.584 - 0.828)
512	KMT2-MUT(N=534) KMT2-WT(N=534)	17	34	0.00546	HR = 0.781 (95%CI: 0.654 - 0.932)
513	KMT2-MUT(N=534) KMT2-WT(N=534)	15.267	34	0.00011	HR = 0.713 (95%CI: 0.598 - 0.848)
514	KMT2-MUT(N=534) KMT2-WT(N=534)	16	34	0.0009	HR = 0.746 (95%CI: 0.625 - 0.889)
515	KMT2-MUT(N=534) KMT2-WT(N=534)	16	34	0.00078	HR = 0.744 (95%CI: 0.624 - 0.886)
516	KMT2-MUT(N=534) KMT2-WT(N=534)	19	34	0.00599	HR = 0.783 (95%CI: 0.656 - 0.934)
517	KMT2-MUT(N=534) KMT2-WT(N=534)	15	34	0.00012	HR = 0.713 (95%CI: 0.599 - 0.850)
518	KMT2-MUT(N=534) KMT2-WT(N=534)	15.53	34	3e-05	HR = 0.696 (95%CI: 0.585 - 0.828)
519	KMT2-MUT(N=534) KMT2-WT(N=534)	17	34	0.0014	HR = 0.753 (95%CI: 0.632 - 0.898)
520	KMT2-MUT(N=534) KMT2-WT(N=534)	16	34	0.00915	HR = 0.792 (95%CI: 0.663 - 0.946)
521	KMT2-MUT(N=534) KMT2-WT(N=534)	16	34	0.00012	HR = 0.713 (95%CI: 0.598 - 0.850)
522	KMT2-MUT(N=534) KMT2-WT(N=534)	16	34	0.00045	HR = 0.733 (95%CI: 0.614 - 0.874)
523	KMT2-MUT(N=534) KMT2-WT(N=534)	16.733	34	0.00028	HR = 0.725 (95%CI: 0.608 - 0.865)
524	KMT2-MUT(N=534) KMT2-WT(N=534)	15.533	34	0.00049	HR = 0.736 (95%CI: 0.618 - 0.877)
525	KMT2-MUT(N=534) KMT2-WT(N=534)	16.4	34	0.00062	HR = 0.739 (95%CI: 0.620 - 0.881)
526	KMT2-MUT(N=534) KMT2-WT(N=534)	18	34	0.00224	HR = 0.763 (95%CI: 0.641 - 0.910)
527	KMT2-MUT(N=534) KMT2-WT(N=534)	16	34	0.00052	HR = 0.736 (95%CI: 0.618 - 0.877)
528	KMT2-MUT(N=534) KMT2-WT(N=534)	15.53	34	6e-05	HR = 0.703 (95%CI: 0.590 - 0.837)
529	KMT2-MUT(N=534) KMT2-WT(N=534)	15.533	34	0.00015	HR = 0.715 (95%CI: 0.600 - 0.853)
530	KMT2-MUT(N=534) KMT2-WT(N=534)	15	34	0.00012	HR = 0.713 (95%CI: 0.599 - 0.850)
531	KMT2-MUT(N=534) KMT2-WT(N=534)	17	34	0.00017	HR = 0.719 (95%CI: 0.604 - 0.857)
532	KMT2-MUT(N=534) KMT2-WT(N=534)	16	34	0.00046	HR = 0.735 (95%CI: 0.618 - 0.876)
533	KMT2-MUT(N=534) KMT2-WT(N=534)	14	34	1e-05	HR = 0.678 (95%CI: 0.570 - 0.807)
534	KMT2-MUT(N=534) KMT2-WT(N=534)	14.8	34	2e-05	HR = 0.689 (95%CI: 0.579 - 0.819)
535	KMT2-MUT(N=534) KMT2-WT(N=534)	17	34	0.00042	HR = 0.732 (95%CI: 0.614 - 0.873)
536	KMT2-MUT(N=534) KMT2-WT(N=534)	17	34	0.00143	HR = 0.755 (95%CI: 0.633 - 0.899)
537	KMT2-MUT(N=534) KMT2-WT(N=534)	18	34	0.00371	HR = 0.772 (95%CI: 0.646 - 0.921)
538	KMT2-MUT(N=534) KMT2-WT(N=534)	19	34	0.003	HR = 0.769 (95%CI: 0.645 - 0.917)
539	KMT2-MUT(N=534) KMT2-WT(N=534)	17.367	34	0.0003	HR = 0.727 (95%CI: 0.610 - 0.866)
540	KMT2-MUT(N=534) KMT2-WT(N=534)	17.733	34	0.00295	HR = 0.767 (95%CI: 0.643 - 0.916)
541	KMT2-MUT(N=534) KMT2-WT(N=534)	17	34	0.00089	HR = 0.746 (95%CI: 0.626 - 0.889)
542	KMT2-MUT(N=534) KMT2-WT(N=534)	16	34	0.00105	HR = 0.749 (95%CI: 0.629 - 0.893)
543	KMT2-MUT(N=534) KMT2-WT(N=534)	16	34	9e-05	HR = 0.709 (95%CI: 0.595 - 0.844)
544	KMT2-MUT(N=534) KMT2-WT(N=534)	16	34	5e-05	HR = 0.700 (95%CI: 0.588 - 0.834)
545	KMT2-MUT(N=534) KMT2-WT(N=534)	17	34	0.00071	HR = 0.742 (95%CI: 0.623 - 0.884)
546	KMT2-MUT(N=534) KMT2-WT(N=534)	15	34	0.00016	HR = 0.718 (95%CI: 0.602 - 0.855)
547	KMT2-MUT(N=534) KMT2-WT(N=534)	17	34	0.00031	HR = 0.728 (95%CI: 0.611 - 0.867)
548	KMT2-MUT(N=534) KMT2-WT(N=534)	16	34	8e-05	HR = 0.708 (95%CI: 0.595 - 0.843)
549	KMT2-MUT(N=534) KMT2-WT(N=534)	15	34	9e-05	HR = 0.709 (95%CI: 0.596 - 0.845)
550	KMT2-MUT(N=534) KMT2-WT(N=534)	17	34	0.00322	HR = 0.770 (95%CI: 0.645 - 0.918)
551	KMT2-MUT(N=534) KMT2-WT(N=534)	16.567	34	0.00092	HR = 0.745 (95%CI: 0.625 - 0.889)
552	KMT2-MUT(N=534) KMT2-WT(N=534)	17	34	0.00127	HR = 0.753 (95%CI: 0.632 - 0.897)
553	KMT2-MUT(N=534) KMT2-WT(N=534)	17	34	0.00154	HR = 0.755 (95%CI: 0.633 - 0.901)
554	KMT2-MUT(N=534) KMT2-WT(N=534)	17	34	0.00262	HR = 0.767 (95%CI: 0.643 - 0.914)
555	KMT2-MUT(N=534) KMT2-WT(N=534)	19	34	0.00214	HR = 0.762 (95%CI: 0.640 - 0.909)
556	KMT2-MUT(N=534) KMT2-WT(N=534)	16	34	0.00033	HR = 0.728 (95%CI: 0.611 - 0.868)
557	KMT2-MUT(N=534) KMT2-WT(N=534)	17	34	0.00085	HR = 0.745 (95%CI: 0.625 - 0.888)
558	KMT2-MUT(N=534) KMT2-WT(N=534)	19	34	0.01243	HR = 0.800 (95%CI: 0.669 - 0.955)
559	KMT2-MUT(N=534) KMT2-WT(N=534)	16.733	34	0.00041	HR = 0.732 (95%CI: 0.614 - 0.873)
560	KMT2-MUT(N=534) KMT2-WT(N=534)	16	34	0.00018	HR = 0.721 (95%CI: 0.606 - 0.858)
561	KMT2-MUT(N=534) KMT2-WT(N=534)	17	34	0.0014	HR = 0.755 (95%CI: 0.633 - 0.899)
562	KMT2-MUT(N=534) KMT2-WT(N=534)	15	34	0.00012	HR = 0.714 (95%CI: 0.600 - 0.849)
563	KMT2-MUT(N=534) KMT2-WT(N=534)	18	34	0.00657	HR = 0.784 (95%CI: 0.657 - 0.937)
564	KMT2-MUT(N=534) KMT2-WT(N=534)	15	34	0.0005	HR = 0.734 (95%CI: 0.616 - 0.876)
565	KMT2-MUT(N=534) KMT2-WT(N=534)	18	34	0.00028	HR = 0.726 (95%CI: 0.609 - 0.865)
566	KMT2-MUT(N=534) KMT2-WT(N=534)	20	34	0.00703	HR = 0.787 (95%CI: 0.660 - 0.939)
567	KMT2-MUT(N=534) KMT2-WT(N=534)	16	34	0.00041	HR = 0.731 (95%CI: 0.613 - 0.872)
568	KMT2-MUT(N=534) KMT2-WT(N=534)	15	34	8e-05	HR = 0.708 (95%CI: 0.594 - 0.843)
569	KMT2-MUT(N=534) KMT2-WT(N=534)	18	34	0.00251	HR = 0.763 (95%CI: 0.639 - 0.912)
570	KMT2-MUT(N=534) KMT2-WT(N=534)	16	34	0.00016	HR = 0.717 (95%CI: 0.602 - 0.854)
571	KMT2-MUT(N=534) KMT2-WT(N=534)	15	34	0.00041	HR = 0.733 (95%CI: 0.615 - 0.873)
572	KMT2-MUT(N=534) KMT2-WT(N=534)	16.733	34	0.00029	HR = 0.726 (95%CI: 0.609 - 0.866)
573	KMT2-MUT(N=534) KMT2-WT(N=534)	18	34	0.00755	HR = 0.787 (95%CI: 0.659 - 0.940)
574	KMT2-MUT(N=534) KMT2-WT(N=534)	15	34	3e-05	HR = 0.695 (95%CI: 0.584 - 0.826)
575	KMT2-MUT(N=534) KMT2-WT(N=534)	18	34	0.00044	HR = 0.734 (95%CI: 0.616 - 0.874)
576	KMT2-MUT(N=534) KMT2-WT(N=534)	19	34	0.01473	HR = 0.804 (95%CI: 0.673 - 0.960)
577	KMT2-MUT(N=534) KMT2-WT(N=534)	16	34	0.00038	HR = 0.732 (95%CI: 0.614 - 0.871)
578	KMT2-MUT(N=534) KMT2-WT(N=534)	18	34	0.01248	HR = 0.801 (95%CI: 0.671 - 0.955)
579	KMT2-MUT(N=534) KMT2-WT(N=534)	16	34	0.00117	HR = 0.752 (95%CI: 0.631 - 0.895)
580	KMT2-MUT(N=534) KMT2-WT(N=534)	14	34	9e-05	HR = 0.711 (95%CI: 0.597 - 0.846)
581	KMT2-MUT(N=534) KMT2-WT(N=534)	17	34	0.00167	HR = 0.757 (95%CI: 0.635 - 0.903)
582	KMT2-MUT(N=534) KMT2-WT(N=534)	15	34	2e-05	HR = 0.690 (95%CI: 0.579 - 0.822)
583	KMT2-MUT(N=534) KMT2-WT(N=534)	19	34	0.00768	HR = 0.788 (95%CI: 0.660 - 0.941)
584	KMT2-MUT(N=534) KMT2-WT(N=534)	15	34	0.00016	HR = 0.717 (95%CI: 0.602 - 0.855)
585	KMT2-MUT(N=534) KMT2-WT(N=534)	18	34	0.00165	HR = 0.756 (95%CI: 0.634 - 0.902)
586	KMT2-MUT(N=534) KMT2-WT(N=534)	15.533	34	3e-05	HR = 0.695 (95%CI: 0.584 - 0.827)
587	KMT2-MUT(N=534) KMT2-WT(N=534)	19	34	0.00106	HR = 0.750 (95%CI: 0.630 - 0.893)
588	KMT2-MUT(N=534) KMT2-WT(N=534)	16	34	5e-05	HR = 0.703 (95%CI: 0.590 - 0.836)
589	KMT2-MUT(N=534) KMT2-WT(N=534)	15	34	7e-05	HR = 0.707 (95%CI: 0.594 - 0.842)
590	KMT2-MUT(N=534) KMT2-WT(N=534)	16	34	0.00046	HR = 0.734 (95%CI: 0.616 - 0.875)
591	KMT2-MUT(N=534) KMT2-WT(N=534)	15	34	0.00017	HR = 0.720 (95%CI: 0.605 - 0.857)
592	KMT2-MUT(N=534) KMT2-WT(N=534)	17.367	34	0.00148	HR = 0.754 (95%CI: 0.633 - 0.900)
593	KMT2-MUT(N=534) KMT2-WT(N=534)	17.067	34	0.00036	HR = 0.731 (95%CI: 0.613 - 0.870)
594	KMT2-MUT(N=534) KMT2-WT(N=534)	15	34	0.0001	HR = 0.710 (95%CI: 0.596 - 0.846)
595	KMT2-MUT(N=534) KMT2-WT(N=534)	17	34	0.0036	HR = 0.772 (95%CI: 0.647 - 0.921)
596	KMT2-MUT(N=534) KMT2-WT(N=534)	17	34	0.0011	HR = 0.748 (95%CI: 0.627 - 0.893)
597	KMT2-MUT(N=534) KMT2-WT(N=534)	18	34	0.00212	HR = 0.762 (95%CI: 0.640 - 0.909)
598	KMT2-MUT(N=534) KMT2-WT(N=534)	14	34	5e-05	HR = 0.703 (95%CI: 0.590 - 0.836)
599	KMT2-MUT(N=534) KMT2-WT(N=534)	18	34	0.00224	HR = 0.762 (95%CI: 0.639 - 0.909)
600	KMT2-MUT(N=534) KMT2-WT(N=534)	17	34	0.00062	HR = 0.739 (95%CI: 0.620 - 0.881)
601	KMT2-MUT(N=534) KMT2-WT(N=534)	17.067	34	0.00024	HR = 0.723 (95%CI: 0.606 - 0.862)
602	KMT2-MUT(N=534) KMT2-WT(N=534)	14	34	3e-05	HR = 0.691 (95%CI: 0.579 - 0.823)
603	KMT2-MUT(N=534) KMT2-WT(N=534)	17	34	0.00032	HR = 0.727 (95%CI: 0.610 - 0.867)
604	KMT2-MUT(N=534) KMT2-WT(N=534)	17	34	0.00045	HR = 0.734 (95%CI: 0.616 - 0.874)
605	KMT2-MUT(N=534) KMT2-WT(N=534)	17	34	0.00105	HR = 0.749 (95%CI: 0.629 - 0.893)
606	KMT2-MUT(N=534) KMT2-WT(N=534)	18	34	0.00275	HR = 0.766 (95%CI: 0.642 - 0.914)
607	KMT2-MUT(N=534) KMT2-WT(N=534)	14	34	0	HR = 0.670 (95%CI: 0.563 - 0.797)
608	KMT2-MUT(N=534) KMT2-WT(N=534)	17	34	0.00079	HR = 0.745 (95%CI: 0.625 - 0.887)
609	KMT2-MUT(N=534) KMT2-WT(N=534)	15	34	3e-05	HR = 0.696 (95%CI: 0.585 - 0.829)
610	KMT2-MUT(N=534) KMT2-WT(N=534)	18	34	0.00705	HR = 0.787 (95%CI: 0.659 - 0.939)
611	KMT2-MUT(N=534) KMT2-WT(N=534)	17	34	0.00191	HR = 0.759 (95%CI: 0.637 - 0.906)
612	KMT2-MUT(N=534) KMT2-WT(N=534)	20	34	0.02824	HR = 0.821 (95%CI: 0.687 - 0.981)
613	KMT2-MUT(N=534) KMT2-WT(N=534)	17	34	0.00809	HR = 0.790 (95%CI: 0.662 - 0.943)
614	KMT2-MUT(N=534) KMT2-WT(N=534)	16.733	34	0.00016	HR = 0.718 (95%CI: 0.603 - 0.855)
615	KMT2-MUT(N=534) KMT2-WT(N=534)	17	34	0.00105	HR = 0.748 (95%CI: 0.628 - 0.892)
616	KMT2-MUT(N=534) KMT2-WT(N=534)	17	34	0.00019	HR = 0.721 (95%CI: 0.606 - 0.858)
617	KMT2-MUT(N=534) KMT2-WT(N=534)	18	34	0.00211	HR = 0.761 (95%CI: 0.638 - 0.908)
618	KMT2-MUT(N=534) KMT2-WT(N=534)	16	34	6e-05	HR = 0.704 (95%CI: 0.592 - 0.838)
619	KMT2-MUT(N=534) KMT2-WT(N=534)	17	34	0.00045	HR = 0.734 (95%CI: 0.616 - 0.875)
620	KMT2-MUT(N=534) KMT2-WT(N=534)	20.39	34	0.01323	HR = 0.801 (95%CI: 0.671 - 0.957)
621	KMT2-MUT(N=534) KMT2-WT(N=534)	16.4	34	0.00143	HR = 0.753 (95%CI: 0.631 - 0.899)
622	KMT2-MUT(N=534) KMT2-WT(N=534)	15	34	1e-05	HR = 0.679 (95%CI: 0.570 - 0.807)
623	KMT2-MUT(N=534) KMT2-WT(N=534)	16	34	0.00054	HR = 0.736 (95%CI: 0.618 - 0.878)
624	KMT2-MUT(N=534) KMT2-WT(N=534)	16.567	34	0.00089	HR = 0.746 (95%CI: 0.625 - 0.889)
625	KMT2-MUT(N=534) KMT2-WT(N=534)	17	34	0.00057	HR = 0.737 (95%CI: 0.619 - 0.879)
626	KMT2-MUT(N=534) KMT2-WT(N=534)	14.8	34	8e-05	HR = 0.707 (95%CI: 0.594 - 0.842)
627	KMT2-MUT(N=534) KMT2-WT(N=534)	18	34	0.00124	HR = 0.751 (95%CI: 0.630 - 0.896)
628	KMT2-MUT(N=534) KMT2-WT(N=534)	16	34	0.00012	HR = 0.714 (95%CI: 0.599 - 0.850)
629	KMT2-MUT(N=534) KMT2-WT(N=534)	18	34	0.01561	HR = 0.806 (95%CI: 0.675 - 0.962)
630	KMT2-MUT(N=534) KMT2-WT(N=534)	17.367	34	0.00455	HR = 0.776 (95%CI: 0.650 - 0.927)
631	KMT2-MUT(N=534) KMT2-WT(N=534)	15	34	1e-05	HR = 0.681 (95%CI: 0.572 - 0.811)
632	KMT2-MUT(N=534) KMT2-WT(N=534)	15	34	1e-05	HR = 0.683 (95%CI: 0.574 - 0.813)
633	KMT2-MUT(N=534) KMT2-WT(N=534)	16	34	0.00029	HR = 0.727 (95%CI: 0.611 - 0.866)
634	KMT2-MUT(N=534) KMT2-WT(N=534)	16	34	7e-05	HR = 0.705 (95%CI: 0.593 - 0.840)
635	KMT2-MUT(N=534) KMT2-WT(N=534)	17	34	0.00324	HR = 0.770 (95%CI: 0.646 - 0.919)
636	KMT2-MUT(N=534) KMT2-WT(N=534)	17	34	0.00097	HR = 0.747 (95%CI: 0.626 - 0.890)
637	KMT2-MUT(N=534) KMT2-WT(N=534)	16	34	0.00049	HR = 0.735 (95%CI: 0.616 - 0.876)
638	KMT2-MUT(N=534) KMT2-WT(N=534)	16	34	3e-05	HR = 0.693 (95%CI: 0.581 - 0.825)
639	KMT2-MUT(N=534) KMT2-WT(N=534)	16	34	0.00033	HR = 0.728 (95%CI: 0.611 - 0.868)
640	KMT2-MUT(N=534) KMT2-WT(N=534)	17	34	0.00073	HR = 0.741 (95%CI: 0.621 - 0.884)
641	KMT2-MUT(N=534) KMT2-WT(N=534)	15.267	34	2e-05	HR = 0.687 (95%CI: 0.577 - 0.817)
642	KMT2-MUT(N=534) KMT2-WT(N=534)	18	34	0.00297	HR = 0.768 (95%CI: 0.643 - 0.916)
643	KMT2-MUT(N=534) KMT2-WT(N=534)	17	34	0.0006	HR = 0.739 (95%CI: 0.620 - 0.881)
644	KMT2-MUT(N=534) KMT2-WT(N=534)	17	34	0.00063	HR = 0.740 (95%CI: 0.621 - 0.882)
645	KMT2-MUT(N=534) KMT2-WT(N=534)	16.733	34	0.00035	HR = 0.730 (95%CI: 0.612 - 0.870)
646	KMT2-MUT(N=534) KMT2-WT(N=534)	15.267	34	0.00019	HR = 0.720 (95%CI: 0.605 - 0.858)
647	KMT2-MUT(N=534) KMT2-WT(N=534)	16	34	0.00012	HR = 0.715 (95%CI: 0.601 - 0.850)
648	KMT2-MUT(N=534) KMT2-WT(N=534)	15	34	7e-05	HR = 0.706 (95%CI: 0.592 - 0.840)
649	KMT2-MUT(N=534) KMT2-WT(N=534)	16	34	0.00059	HR = 0.738 (95%CI: 0.619 - 0.880)
650	KMT2-MUT(N=534) KMT2-WT(N=534)	16	34	4e-05	HR = 0.698 (95%CI: 0.587 - 0.831)
651	KMT2-MUT(N=534) KMT2-WT(N=534)	15	34	0.00015	HR = 0.716 (95%CI: 0.601 - 0.853)
652	KMT2-MUT(N=534) KMT2-WT(N=534)	16	34	0.0008	HR = 0.743 (95%CI: 0.623 - 0.886)
653	KMT2-MUT(N=534) KMT2-WT(N=534)	17	34	0.00092	HR = 0.746 (95%CI: 0.626 - 0.889)
654	KMT2-MUT(N=534) KMT2-WT(N=534)	17	34	0.0003	HR = 0.727 (95%CI: 0.611 - 0.867)
655	KMT2-MUT(N=534) KMT2-WT(N=534)	15	34	4e-05	HR = 0.699 (95%CI: 0.587 - 0.833)
656	KMT2-MUT(N=534) KMT2-WT(N=534)	17.733	34	0.00016	HR = 0.718 (95%CI: 0.603 - 0.855)
657	KMT2-MUT(N=534) KMT2-WT(N=534)	19	34	0.00323	HR = 0.769 (95%CI: 0.644 - 0.918)
658	KMT2-MUT(N=534) KMT2-WT(N=534)	16.567	34	0.00042	HR = 0.732 (95%CI: 0.615 - 0.873)
659	KMT2-MUT(N=534) KMT2-WT(N=534)	15.033	34	0.00039	HR = 0.731 (95%CI: 0.613 - 0.872)
660	KMT2-MUT(N=534) KMT2-WT(N=534)	19.667	34	0.00746	HR = 0.787 (95%CI: 0.659 - 0.940)
661	KMT2-MUT(N=534) KMT2-WT(N=534)	19	34	0.00463	HR = 0.777 (95%CI: 0.650 - 0.927)
662	KMT2-MUT(N=534) KMT2-WT(N=534)	14	34	2e-05	HR = 0.692 (95%CI: 0.581 - 0.823)
663	KMT2-MUT(N=534) KMT2-WT(N=534)	15.53	34	0.00267	HR = 0.768 (95%CI: 0.645 - 0.915)
664	KMT2-MUT(N=534) KMT2-WT(N=534)	15	34	0.00038	HR = 0.731 (95%CI: 0.614 - 0.871)
665	KMT2-MUT(N=534) KMT2-WT(N=534)	15	34	9e-05	HR = 0.709 (95%CI: 0.596 - 0.845)
666	KMT2-MUT(N=534) KMT2-WT(N=534)	20	34	0.00435	HR = 0.776 (95%CI: 0.651 - 0.926)
667	KMT2-MUT(N=534) KMT2-WT(N=534)	18	34	0.00485	HR = 0.778 (95%CI: 0.652 - 0.929)
668	KMT2-MUT(N=534) KMT2-WT(N=534)	15.033	34	0.00029	HR = 0.728 (95%CI: 0.611 - 0.866)
669	KMT2-MUT(N=534) KMT2-WT(N=534)	19	34	0.01206	HR = 0.799 (95%CI: 0.670 - 0.954)
670	KMT2-MUT(N=534) KMT2-WT(N=534)	15	34	6e-05	HR = 0.704 (95%CI: 0.591 - 0.838)
671	KMT2-MUT(N=534) KMT2-WT(N=534)	15	34	2e-05	HR = 0.690 (95%CI: 0.580 - 0.821)
672	KMT2-MUT(N=534) KMT2-WT(N=534)	17	34	0.00091	HR = 0.745 (95%CI: 0.625 - 0.889)
673	KMT2-MUT(N=534) KMT2-WT(N=534)	16	34	0.00075	HR = 0.743 (95%CI: 0.623 - 0.885)
674	KMT2-MUT(N=534) KMT2-WT(N=534)	15	34	0.00011	HR = 0.713 (95%CI: 0.599 - 0.849)
675	KMT2-MUT(N=534) KMT2-WT(N=534)	18	34	0.00394	HR = 0.773 (95%CI: 0.648 - 0.923)
676	KMT2-MUT(N=534) KMT2-WT(N=534)	17	34	0.00067	HR = 0.742 (95%CI: 0.623 - 0.883)
677	KMT2-MUT(N=534) KMT2-WT(N=534)	19	34	0.00842	HR = 0.791 (95%CI: 0.663 - 0.944)
678	KMT2-MUT(N=534) KMT2-WT(N=534)	16	34	3e-05	HR = 0.693 (95%CI: 0.583 - 0.825)
679	KMT2-MUT(N=534) KMT2-WT(N=534)	17	34	0.00204	HR = 0.761 (95%CI: 0.638 - 0.907)
680	KMT2-MUT(N=534) KMT2-WT(N=534)	17	34	0.00035	HR = 0.729 (95%CI: 0.611 - 0.869)
681	KMT2-MUT(N=534) KMT2-WT(N=534)	15.267	34	0.0001	HR = 0.710 (95%CI: 0.596 - 0.846)
682	KMT2-MUT(N=534) KMT2-WT(N=534)	14.8	34	1e-05	HR = 0.679 (95%CI: 0.571 - 0.808)
683	KMT2-MUT(N=534) KMT2-WT(N=534)	15.53	34	3e-05	HR = 0.694 (95%CI: 0.583 - 0.825)
684	KMT2-MUT(N=534) KMT2-WT(N=534)	17	34	0.00152	HR = 0.755 (95%CI: 0.634 - 0.901)
685	KMT2-MUT(N=534) KMT2-WT(N=534)	16.733	34	0.00013	HR = 0.714 (95%CI: 0.599 - 0.851)
686	KMT2-MUT(N=534) KMT2-WT(N=534)	15	34	0.00018	HR = 0.719 (95%CI: 0.604 - 0.857)
687	KMT2-MUT(N=534) KMT2-WT(N=534)	16	34	0.0002	HR = 0.722 (95%CI: 0.606 - 0.860)
688	KMT2-MUT(N=534) KMT2-WT(N=534)	16	34	0.0001	HR = 0.711 (95%CI: 0.597 - 0.846)
689	KMT2-MUT(N=534) KMT2-WT(N=534)	17.067	34	0.00062	HR = 0.739 (95%CI: 0.620 - 0.881)
690	KMT2-MUT(N=534) KMT2-WT(N=534)	17	34	0.00024	HR = 0.724 (95%CI: 0.608 - 0.862)
691	KMT2-MUT(N=534) KMT2-WT(N=534)	15.267	34	0.00031	HR = 0.728 (95%CI: 0.612 - 0.868)
692	KMT2-MUT(N=534) KMT2-WT(N=534)	17.067	34	0.00109	HR = 0.749 (95%CI: 0.628 - 0.893)
693	KMT2-MUT(N=534) KMT2-WT(N=534)	15	34	9e-05	HR = 0.710 (95%CI: 0.596 - 0.845)
694	KMT2-MUT(N=534) KMT2-WT(N=534)	15	34	4e-05	HR = 0.699 (95%CI: 0.587 - 0.832)
695	KMT2-MUT(N=534) KMT2-WT(N=534)	19	34	0.00388	HR = 0.773 (95%CI: 0.647 - 0.923)
696	KMT2-MUT(N=534) KMT2-WT(N=534)	17	34	0.00071	HR = 0.742 (95%CI: 0.623 - 0.884)
697	KMT2-MUT(N=534) KMT2-WT(N=534)	18	34	0.01131	HR = 0.798 (95%CI: 0.668 - 0.952)
698	KMT2-MUT(N=534) KMT2-WT(N=534)	14	34	1e-05	HR = 0.681 (95%CI: 0.572 - 0.811)
699	KMT2-MUT(N=534) KMT2-WT(N=534)	17.067	34	0.00028	HR = 0.727 (95%CI: 0.611 - 0.866)
700	KMT2-MUT(N=534) KMT2-WT(N=534)	16	34	1e-05	HR = 0.681 (95%CI: 0.573 - 0.811)
701	KMT2-MUT(N=534) KMT2-WT(N=534)	15	34	0.00014	HR = 0.716 (95%CI: 0.601 - 0.853)
702	KMT2-MUT(N=534) KMT2-WT(N=534)	17	34	0.00027	HR = 0.726 (95%CI: 0.610 - 0.865)
703	KMT2-MUT(N=534) KMT2-WT(N=534)	17.733	34	0.0054	HR = 0.781 (95%CI: 0.655 - 0.932)
704	KMT2-MUT(N=534) KMT2-WT(N=534)	15.53	34	0.00047	HR = 0.734 (95%CI: 0.615 - 0.875)
705	KMT2-MUT(N=534) KMT2-WT(N=534)	17	34	0.00048	HR = 0.735 (95%CI: 0.616 - 0.876)
706	KMT2-MUT(N=534) KMT2-WT(N=534)	15.533	34	0.00012	HR = 0.714 (95%CI: 0.600 - 0.850)
707	KMT2-MUT(N=534) KMT2-WT(N=534)	15.033	34	3e-05	HR = 0.693 (95%CI: 0.582 - 0.826)
708	KMT2-MUT(N=534) KMT2-WT(N=534)	17	34	0.00034	HR = 0.729 (95%CI: 0.611 - 0.868)
709	KMT2-MUT(N=534) KMT2-WT(N=534)	14	34	4e-05	HR = 0.698 (95%CI: 0.586 - 0.832)
710	KMT2-MUT(N=534) KMT2-WT(N=534)	15	34	1e-05	HR = 0.679 (95%CI: 0.571 - 0.808)
711	KMT2-MUT(N=534) KMT2-WT(N=534)	14	34	1e-05	HR = 0.674 (95%CI: 0.567 - 0.802)
712	KMT2-MUT(N=534) KMT2-WT(N=534)	15	34	6e-05	HR = 0.703 (95%CI: 0.591 - 0.837)
713	KMT2-MUT(N=534) KMT2-WT(N=534)	14	34	1e-05	HR = 0.680 (95%CI: 0.572 - 0.808)
714	KMT2-MUT(N=534) KMT2-WT(N=534)	18	34	0.00062	HR = 0.739 (95%CI: 0.620 - 0.881)
715	KMT2-MUT(N=534) KMT2-WT(N=534)	16.733	34	0.00056	HR = 0.739 (95%CI: 0.621 - 0.880)
716	KMT2-MUT(N=534) KMT2-WT(N=534)	18	34	0.00172	HR = 0.757 (95%CI: 0.634 - 0.903)
717	KMT2-MUT(N=534) KMT2-WT(N=534)	17	34	0.00199	HR = 0.760 (95%CI: 0.638 - 0.907)
718	KMT2-MUT(N=534) KMT2-WT(N=534)	18	34	0.00461	HR = 0.777 (95%CI: 0.651 - 0.927)
719	KMT2-MUT(N=534) KMT2-WT(N=534)	15	34	1e-05	HR = 0.683 (95%CI: 0.574 - 0.812)
720	KMT2-MUT(N=534) KMT2-WT(N=534)	14.41	34	0.00011	HR = 0.712 (95%CI: 0.598 - 0.848)
721	KMT2-MUT(N=534) KMT2-WT(N=534)	17	34	0.00225	HR = 0.762 (95%CI: 0.639 - 0.909)
722	KMT2-MUT(N=534) KMT2-WT(N=534)	18	34	0.00067	HR = 0.742 (95%CI: 0.623 - 0.883)
723	KMT2-MUT(N=534) KMT2-WT(N=534)	15	34	1e-05	HR = 0.685 (95%CI: 0.575 - 0.815)
724	KMT2-MUT(N=534) KMT2-WT(N=534)	16.567	34	0.00095	HR = 0.747 (95%CI: 0.627 - 0.890)
725	KMT2-MUT(N=534) KMT2-WT(N=534)	15.53	34	1e-05	HR = 0.675 (95%CI: 0.568 - 0.802)
726	KMT2-MUT(N=534) KMT2-WT(N=534)	17	34	0.00145	HR = 0.755 (95%CI: 0.633 - 0.900)
727	KMT2-MUT(N=534) KMT2-WT(N=534)	15	34	1e-05	HR = 0.674 (95%CI: 0.567 - 0.802)
728	KMT2-MUT(N=534) KMT2-WT(N=534)	18	34	0.00267	HR = 0.767 (95%CI: 0.643 - 0.914)
729	KMT2-MUT(N=534) KMT2-WT(N=534)	17.733	34	0.00032	HR = 0.729 (95%CI: 0.611 - 0.868)
730	KMT2-MUT(N=534) KMT2-WT(N=534)	14.367	34	0	HR = 0.671 (95%CI: 0.564 - 0.798)
731	KMT2-MUT(N=534) KMT2-WT(N=534)	15	34	0	HR = 0.666 (95%CI: 0.560 - 0.793)
732	KMT2-MUT(N=534) KMT2-WT(N=534)	16	34	0.00021	HR = 0.722 (95%CI: 0.606 - 0.860)
733	KMT2-MUT(N=534) KMT2-WT(N=534)	17	34	0.00024	HR = 0.724 (95%CI: 0.607 - 0.863)
734	KMT2-MUT(N=534) KMT2-WT(N=534)	16.567	34	0.00142	HR = 0.752 (95%CI: 0.630 - 0.898)
735	KMT2-MUT(N=534) KMT2-WT(N=534)	15.267	34	4e-05	HR = 0.697 (95%CI: 0.586 - 0.830)
736	KMT2-MUT(N=534) KMT2-WT(N=534)	17.733	34	0.00257	HR = 0.766 (95%CI: 0.642 - 0.913)
737	KMT2-MUT(N=534) KMT2-WT(N=534)	16	34	0.00011	HR = 0.712 (95%CI: 0.598 - 0.848)
738	KMT2-MUT(N=534) KMT2-WT(N=534)	16	34	0.00033	HR = 0.729 (95%CI: 0.612 - 0.869)
739	KMT2-MUT(N=534) KMT2-WT(N=534)	13.22	34	0	HR = 0.656 (95%CI: 0.552 - 0.780)
740	KMT2-MUT(N=534) KMT2-WT(N=534)	16	34	0.00014	HR = 0.717 (95%CI: 0.603 - 0.853)
741	KMT2-MUT(N=534) KMT2-WT(N=534)	17	34	0.00079	HR = 0.744 (95%CI: 0.624 - 0.886)
742	KMT2-MUT(N=534) KMT2-WT(N=534)	17.367	34	0.00176	HR = 0.757 (95%CI: 0.634 - 0.904)
743	KMT2-MUT(N=534) KMT2-WT(N=534)	16	34	0.00061	HR = 0.739 (95%CI: 0.620 - 0.881)
744	KMT2-MUT(N=534) KMT2-WT(N=534)	17	34	0.00257	HR = 0.765 (95%CI: 0.642 - 0.913)
745	KMT2-MUT(N=534) KMT2-WT(N=534)	15.267	34	7e-05	HR = 0.705 (95%CI: 0.592 - 0.840)
746	KMT2-MUT(N=534) KMT2-WT(N=534)	15	34	3e-05	HR = 0.694 (95%CI: 0.584 - 0.826)
747	KMT2-MUT(N=534) KMT2-WT(N=534)	17	34	0.00137	HR = 0.753 (95%CI: 0.631 - 0.898)
748	KMT2-MUT(N=534) KMT2-WT(N=534)	16	34	0.00039	HR = 0.733 (95%CI: 0.615 - 0.873)
749	KMT2-MUT(N=534) KMT2-WT(N=534)	17.733	34	0.00384	HR = 0.774 (95%CI: 0.649 - 0.923)
750	KMT2-MUT(N=534) KMT2-WT(N=534)	15	34	0.00035	HR = 0.730 (95%CI: 0.613 - 0.870)
751	KMT2-MUT(N=534) KMT2-WT(N=534)	16	34	5e-05	HR = 0.704 (95%CI: 0.592 - 0.836)
752	KMT2-MUT(N=534) KMT2-WT(N=534)	15	34	4e-05	HR = 0.699 (95%CI: 0.588 - 0.832)
753	KMT2-MUT(N=534) KMT2-WT(N=534)	19	34	0.00276	HR = 0.766 (95%CI: 0.642 - 0.914)
754	KMT2-MUT(N=534) KMT2-WT(N=534)	15	34	0.00052	HR = 0.736 (95%CI: 0.618 - 0.877)
755	KMT2-MUT(N=534) KMT2-WT(N=534)	13	34	0	HR = 0.645 (95%CI: 0.542 - 0.767)
756	KMT2-MUT(N=534) KMT2-WT(N=534)	18	34	0.00528	HR = 0.780 (95%CI: 0.653 - 0.931)
757	KMT2-MUT(N=534) KMT2-WT(N=534)	15.53	34	0.00014	HR = 0.716 (95%CI: 0.601 - 0.853)
758	KMT2-MUT(N=534) KMT2-WT(N=534)	15.033	34	3e-05	HR = 0.696 (95%CI: 0.585 - 0.828)
759	KMT2-MUT(N=534) KMT2-WT(N=534)	17	34	0.00202	HR = 0.760 (95%CI: 0.637 - 0.907)
760	KMT2-MUT(N=534) KMT2-WT(N=534)	18	34	0.00163	HR = 0.756 (95%CI: 0.633 - 0.902)
761	KMT2-MUT(N=534) KMT2-WT(N=534)	18	34	0.00712	HR = 0.787 (95%CI: 0.659 - 0.939)
762	KMT2-MUT(N=534) KMT2-WT(N=534)	19	34	0.0023	HR = 0.763 (95%CI: 0.639 - 0.910)
763	KMT2-MUT(N=534) KMT2-WT(N=534)	14.41	34	0	HR = 0.660 (95%CI: 0.555 - 0.784)
764	KMT2-MUT(N=534) KMT2-WT(N=534)	17.067	34	0.0011	HR = 0.749 (95%CI: 0.628 - 0.893)
765	KMT2-MUT(N=534) KMT2-WT(N=534)	18	34	0.00122	HR = 0.752 (95%CI: 0.631 - 0.896)
766	KMT2-MUT(N=534) KMT2-WT(N=534)	17	34	0.00343	HR = 0.770 (95%CI: 0.644 - 0.919)
767	KMT2-MUT(N=534) KMT2-WT(N=534)	18	34	0.00158	HR = 0.756 (95%CI: 0.634 - 0.901)
768	KMT2-MUT(N=534) KMT2-WT(N=534)	16	34	0.00031	HR = 0.729 (95%CI: 0.612 - 0.868)
769	KMT2-MUT(N=534) KMT2-WT(N=534)	17.067	34	0.00123	HR = 0.750 (95%CI: 0.628 - 0.895)
770	KMT2-MUT(N=534) KMT2-WT(N=534)	17	34	0.00093	HR = 0.746 (95%CI: 0.625 - 0.889)
771	KMT2-MUT(N=534) KMT2-WT(N=534)	17	34	0.00152	HR = 0.754 (95%CI: 0.632 - 0.900)
772	KMT2-MUT(N=534) KMT2-WT(N=534)	17	34	0.00016	HR = 0.718 (95%CI: 0.603 - 0.855)
773	KMT2-MUT(N=534) KMT2-WT(N=534)	17	34	0.00011	HR = 0.713 (95%CI: 0.599 - 0.849)
774	KMT2-MUT(N=534) KMT2-WT(N=534)	15.033	34	0.0003	HR = 0.726 (95%CI: 0.609 - 0.866)
775	KMT2-MUT(N=534) KMT2-WT(N=534)	14	34	0	HR = 0.657 (95%CI: 0.553 - 0.781)
776	KMT2-MUT(N=534) KMT2-WT(N=534)	17	34	0.00068	HR = 0.740 (95%CI: 0.620 - 0.883)
777	KMT2-MUT(N=534) KMT2-WT(N=534)	19	34	0.0175	HR = 0.808 (95%CI: 0.677 - 0.966)
778	KMT2-MUT(N=534) KMT2-WT(N=534)	16.733	34	0.00029	HR = 0.727 (95%CI: 0.611 - 0.866)
779	KMT2-MUT(N=534) KMT2-WT(N=534)	18	34	0.00104	HR = 0.748 (95%CI: 0.628 - 0.892)
780	KMT2-MUT(N=534) KMT2-WT(N=534)	16	34	0.00046	HR = 0.735 (95%CI: 0.617 - 0.875)
781	KMT2-MUT(N=534) KMT2-WT(N=534)	15.267	34	8e-05	HR = 0.708 (95%CI: 0.594 - 0.843)
782	KMT2-MUT(N=534) KMT2-WT(N=534)	16.4	34	0.00124	HR = 0.752 (95%CI: 0.631 - 0.896)
783	KMT2-MUT(N=534) KMT2-WT(N=534)	16	34	0.00067	HR = 0.741 (95%CI: 0.622 - 0.883)
784	KMT2-MUT(N=534) KMT2-WT(N=534)	15	34	1e-05	HR = 0.678 (95%CI: 0.571 - 0.806)
785	KMT2-MUT(N=534) KMT2-WT(N=534)	15.533	34	6e-05	HR = 0.703 (95%CI: 0.591 - 0.837)
786	KMT2-MUT(N=534) KMT2-WT(N=534)	15.033	34	6e-05	HR = 0.704 (95%CI: 0.591 - 0.838)
787	KMT2-MUT(N=534) KMT2-WT(N=534)	16	34	7e-05	HR = 0.707 (95%CI: 0.595 - 0.842)
788	KMT2-MUT(N=534) KMT2-WT(N=534)	17.367	34	0.00756	HR = 0.788 (95%CI: 0.660 - 0.941)
789	KMT2-MUT(N=534) KMT2-WT(N=534)	16	34	0.00082	HR = 0.744 (95%CI: 0.623 - 0.887)
790	KMT2-MUT(N=534) KMT2-WT(N=534)	18	34	0.00245	HR = 0.763 (95%CI: 0.639 - 0.911)
791	KMT2-MUT(N=534) KMT2-WT(N=534)	16	34	0.00072	HR = 0.742 (95%CI: 0.623 - 0.884)
792	KMT2-MUT(N=534) KMT2-WT(N=534)	16	34	5e-05	HR = 0.702 (95%CI: 0.590 - 0.836)
793	KMT2-MUT(N=534) KMT2-WT(N=534)	16	34	0.00032	HR = 0.728 (95%CI: 0.611 - 0.868)
794	KMT2-MUT(N=534) KMT2-WT(N=534)	16	34	0.00079	HR = 0.743 (95%CI: 0.623 - 0.886)
795	KMT2-MUT(N=534) KMT2-WT(N=534)	19	34	0.02057	HR = 0.813 (95%CI: 0.681 - 0.971)
796	KMT2-MUT(N=534) KMT2-WT(N=534)	19	34	0.00218	HR = 0.763 (95%CI: 0.640 - 0.909)
797	KMT2-MUT(N=534) KMT2-WT(N=534)	17	34	0.00927	HR = 0.793 (95%CI: 0.664 - 0.946)
798	KMT2-MUT(N=534) KMT2-WT(N=534)	21	34	0.02921	HR = 0.822 (95%CI: 0.688 - 0.982)
799	KMT2-MUT(N=534) KMT2-WT(N=534)	16.733	34	0.0002	HR = 0.720 (95%CI: 0.605 - 0.858)
800	KMT2-MUT(N=534) KMT2-WT(N=534)	19	34	0.01241	HR = 0.800 (95%CI: 0.670 - 0.955)
801	KMT2-MUT(N=534) KMT2-WT(N=534)	17	34	0.00748	HR = 0.787 (95%CI: 0.659 - 0.940)
802	KMT2-MUT(N=534) KMT2-WT(N=534)	16.567	34	0.00156	HR = 0.755 (95%CI: 0.633 - 0.901)
803	KMT2-MUT(N=534) KMT2-WT(N=534)	15.267	34	4e-05	HR = 0.700 (95%CI: 0.588 - 0.833)
804	KMT2-MUT(N=534) KMT2-WT(N=534)	17	34	0.00017	HR = 0.718 (95%CI: 0.602 - 0.856)
805	KMT2-MUT(N=534) KMT2-WT(N=534)	19	34	0.00174	HR = 0.757 (95%CI: 0.635 - 0.903)
806	KMT2-MUT(N=534) KMT2-WT(N=534)	15	34	0.00011	HR = 0.712 (95%CI: 0.598 - 0.848)
807	KMT2-MUT(N=534) KMT2-WT(N=534)	15.267	34	0.00026	HR = 0.725 (95%CI: 0.609 - 0.864)
808	KMT2-MUT(N=534) KMT2-WT(N=534)	17	34	0.00031	HR = 0.729 (95%CI: 0.613 - 0.868)
809	KMT2-MUT(N=534) KMT2-WT(N=534)	19	34	0.00606	HR = 0.783 (95%CI: 0.657 - 0.935)
810	KMT2-MUT(N=534) KMT2-WT(N=534)	16	34	0.00098	HR = 0.748 (95%CI: 0.627 - 0.891)
811	KMT2-MUT(N=534) KMT2-WT(N=534)	16	34	0.00138	HR = 0.754 (95%CI: 0.632 - 0.899)
812	KMT2-MUT(N=534) KMT2-WT(N=534)	16	34	0.0002	HR = 0.722 (95%CI: 0.606 - 0.859)
813	KMT2-MUT(N=534) KMT2-WT(N=534)	16	34	0.00046	HR = 0.736 (95%CI: 0.618 - 0.876)
814	KMT2-MUT(N=534) KMT2-WT(N=534)	16	34	0.00081	HR = 0.743 (95%CI: 0.622 - 0.886)
815	KMT2-MUT(N=534) KMT2-WT(N=534)	15	34	4e-05	HR = 0.695 (95%CI: 0.583 - 0.829)
816	KMT2-MUT(N=534) KMT2-WT(N=534)	16	34	0.0006	HR = 0.739 (95%CI: 0.621 - 0.881)
817	KMT2-MUT(N=534) KMT2-WT(N=534)	14	34	3e-05	HR = 0.692 (95%CI: 0.581 - 0.825)
818	KMT2-MUT(N=534) KMT2-WT(N=534)	16.4	34	0.0004	HR = 0.732 (95%CI: 0.614 - 0.872)
819	KMT2-MUT(N=534) KMT2-WT(N=534)	15	34	7e-05	HR = 0.705 (95%CI: 0.592 - 0.839)
820	KMT2-MUT(N=534) KMT2-WT(N=534)	16	34	0.00037	HR = 0.732 (95%CI: 0.614 - 0.871)
821	KMT2-MUT(N=534) KMT2-WT(N=534)	19	34	0.00226	HR = 0.762 (95%CI: 0.638 - 0.909)
822	KMT2-MUT(N=534) KMT2-WT(N=534)	17	34	4e-05	HR = 0.697 (95%CI: 0.586 - 0.830)
823	KMT2-MUT(N=534) KMT2-WT(N=534)	16	34	8e-05	HR = 0.706 (95%CI: 0.593 - 0.841)
824	KMT2-MUT(N=534) KMT2-WT(N=534)	16	34	0.00018	HR = 0.720 (95%CI: 0.605 - 0.857)
825	KMT2-MUT(N=534) KMT2-WT(N=534)	16	34	0.00028	HR = 0.726 (95%CI: 0.610 - 0.866)
826	KMT2-MUT(N=534) KMT2-WT(N=534)	15.267	34	2e-05	HR = 0.692 (95%CI: 0.582 - 0.822)
827	KMT2-MUT(N=534) KMT2-WT(N=534)	17	34	0.00118	HR = 0.750 (95%CI: 0.629 - 0.895)
828	KMT2-MUT(N=534) KMT2-WT(N=534)	17	34	0.00038	HR = 0.729 (95%CI: 0.612 - 0.870)
829	KMT2-MUT(N=534) KMT2-WT(N=534)	16.4	34	0.0007	HR = 0.741 (95%CI: 0.621 - 0.884)
830	KMT2-MUT(N=534) KMT2-WT(N=534)	18	34	0.003	HR = 0.769 (95%CI: 0.644 - 0.917)
831	KMT2-MUT(N=534) KMT2-WT(N=534)	17	34	0.00145	HR = 0.755 (95%CI: 0.633 - 0.900)
832	KMT2-MUT(N=534) KMT2-WT(N=534)	15	34	0.00028	HR = 0.726 (95%CI: 0.610 - 0.866)
833	KMT2-MUT(N=534) KMT2-WT(N=534)	15	34	1e-05	HR = 0.673 (95%CI: 0.566 - 0.801)
834	KMT2-MUT(N=534) KMT2-WT(N=534)	18	34	0.00495	HR = 0.778 (95%CI: 0.652 - 0.929)
835	KMT2-MUT(N=534) KMT2-WT(N=534)	16.567	34	0.00121	HR = 0.751 (95%CI: 0.630 - 0.895)
836	KMT2-MUT(N=534) KMT2-WT(N=534)	15.033	34	0.00037	HR = 0.731 (95%CI: 0.613 - 0.871)
837	KMT2-MUT(N=534) KMT2-WT(N=534)	16	34	0.00013	HR = 0.716 (95%CI: 0.602 - 0.852)
838	KMT2-MUT(N=534) KMT2-WT(N=534)	16	34	0.00032	HR = 0.728 (95%CI: 0.611 - 0.868)
839	KMT2-MUT(N=534) KMT2-WT(N=534)	16	34	8e-05	HR = 0.705 (95%CI: 0.592 - 0.841)
840	KMT2-MUT(N=534) KMT2-WT(N=534)	14	34	1e-05	HR = 0.681 (95%CI: 0.572 - 0.810)
841	KMT2-MUT(N=534) KMT2-WT(N=534)	19	34	0.01151	HR = 0.797 (95%CI: 0.667 - 0.952)
842	KMT2-MUT(N=534) KMT2-WT(N=534)	16	34	0.00065	HR = 0.741 (95%CI: 0.623 - 0.883)
843	KMT2-MUT(N=534) KMT2-WT(N=534)	15.267	34	0.00014	HR = 0.716 (95%CI: 0.601 - 0.852)
844	KMT2-MUT(N=534) KMT2-WT(N=534)	17	34	0.00092	HR = 0.745 (95%CI: 0.625 - 0.889)
845	KMT2-MUT(N=534) KMT2-WT(N=534)	17.367	34	0.00078	HR = 0.742 (95%CI: 0.622 - 0.885)
846	KMT2-MUT(N=534) KMT2-WT(N=534)	17	34	5e-05	HR = 0.703 (95%CI: 0.590 - 0.836)
847	KMT2-MUT(N=534) KMT2-WT(N=534)	19.667	34	0.01569	HR = 0.805 (95%CI: 0.674 - 0.962)
848	KMT2-MUT(N=534) KMT2-WT(N=534)	16	34	0.00129	HR = 0.751 (95%CI: 0.630 - 0.896)
849	KMT2-MUT(N=534) KMT2-WT(N=534)	16	34	0.00152	HR = 0.754 (95%CI: 0.632 - 0.900)
850	KMT2-MUT(N=534) KMT2-WT(N=534)	16	34	0.00095	HR = 0.746 (95%CI: 0.626 - 0.890)
851	KMT2-MUT(N=534) KMT2-WT(N=534)	16	34	0.00012	HR = 0.713 (95%CI: 0.598 - 0.849)
852	KMT2-MUT(N=534) KMT2-WT(N=534)	18	34	0.00152	HR = 0.755 (95%CI: 0.633 - 0.901)
853	KMT2-MUT(N=534) KMT2-WT(N=534)	16.733	34	1e-05	HR = 0.681 (95%CI: 0.573 - 0.809)
854	KMT2-MUT(N=534) KMT2-WT(N=534)	16	34	0.00048	HR = 0.735 (95%CI: 0.617 - 0.876)
855	KMT2-MUT(N=534) KMT2-WT(N=534)	15	34	1e-05	HR = 0.685 (95%CI: 0.575 - 0.815)
856	KMT2-MUT(N=534) KMT2-WT(N=534)	16.567	34	0.00083	HR = 0.744 (95%CI: 0.625 - 0.887)
857	KMT2-MUT(N=534) KMT2-WT(N=534)	15	34	7e-05	HR = 0.705 (95%CI: 0.592 - 0.840)
858	KMT2-MUT(N=534) KMT2-WT(N=534)	17	34	0.00025	HR = 0.725 (95%CI: 0.608 - 0.863)
859	KMT2-MUT(N=534) KMT2-WT(N=534)	16	34	6e-05	HR = 0.705 (95%CI: 0.592 - 0.839)
860	KMT2-MUT(N=534) KMT2-WT(N=534)	17	34	0.00028	HR = 0.728 (95%CI: 0.611 - 0.866)
861	KMT2-MUT(N=534) KMT2-WT(N=534)	16.733	34	0.00202	HR = 0.760 (95%CI: 0.637 - 0.907)
862	KMT2-MUT(N=534) KMT2-WT(N=534)	15.033	34	0.00074	HR = 0.743 (95%CI: 0.624 - 0.885)
863	KMT2-MUT(N=534) KMT2-WT(N=534)	18	34	0.00338	HR = 0.770 (95%CI: 0.645 - 0.919)
864	KMT2-MUT(N=534) KMT2-WT(N=534)	17	34	0.00052	HR = 0.737 (95%CI: 0.618 - 0.878)
865	KMT2-MUT(N=534) KMT2-WT(N=534)	17	34	0.00679	HR = 0.785 (95%CI: 0.658 - 0.938)
866	KMT2-MUT(N=534) KMT2-WT(N=534)	15.53	34	2e-05	HR = 0.690 (95%CI: 0.580 - 0.822)
867	KMT2-MUT(N=534) KMT2-WT(N=534)	17	34	0.00023	HR = 0.724 (95%CI: 0.608 - 0.862)
868	KMT2-MUT(N=534) KMT2-WT(N=534)	17.067	34	0.00226	HR = 0.762 (95%CI: 0.639 - 0.910)
869	KMT2-MUT(N=534) KMT2-WT(N=534)	19	34	0.00683	HR = 0.786 (95%CI: 0.658 - 0.938)
870	KMT2-MUT(N=534) KMT2-WT(N=534)	14.367	34	0	HR = 0.641 (95%CI: 0.539 - 0.762)
871	KMT2-MUT(N=534) KMT2-WT(N=534)	15	34	3e-05	HR = 0.694 (95%CI: 0.583 - 0.825)
872	KMT2-MUT(N=534) KMT2-WT(N=534)	17	34	0.00026	HR = 0.724 (95%CI: 0.608 - 0.863)
873	KMT2-MUT(N=534) KMT2-WT(N=534)	21	34	0.01176	HR = 0.798 (95%CI: 0.668 - 0.953)
874	KMT2-MUT(N=534) KMT2-WT(N=534)	16.733	34	3e-05	HR = 0.696 (95%CI: 0.585 - 0.829)
875	KMT2-MUT(N=534) KMT2-WT(N=534)	15	34	0	HR = 0.664 (95%CI: 0.559 - 0.788)
876	KMT2-MUT(N=534) KMT2-WT(N=534)	16.4	34	0.00085	HR = 0.745 (95%CI: 0.625 - 0.888)
877	KMT2-MUT(N=534) KMT2-WT(N=534)	17.367	34	0.00078	HR = 0.741 (95%CI: 0.621 - 0.885)
878	KMT2-MUT(N=534) KMT2-WT(N=534)	16.733	34	0.00152	HR = 0.755 (95%CI: 0.633 - 0.900)
879	KMT2-MUT(N=534) KMT2-WT(N=534)	18	34	0.00939	HR = 0.794 (95%CI: 0.666 - 0.947)
880	KMT2-MUT(N=534) KMT2-WT(N=534)	17	34	0.00078	HR = 0.742 (95%CI: 0.622 - 0.885)
881	KMT2-MUT(N=534) KMT2-WT(N=534)	18	34	0.00264	HR = 0.766 (95%CI: 0.643 - 0.914)
882	KMT2-MUT(N=534) KMT2-WT(N=534)	15	34	1e-05	HR = 0.675 (95%CI: 0.567 - 0.802)
883	KMT2-MUT(N=534) KMT2-WT(N=534)	16.4	34	7e-05	HR = 0.706 (95%CI: 0.593 - 0.840)
884	KMT2-MUT(N=534) KMT2-WT(N=534)	15	34	0.0003	HR = 0.726 (95%CI: 0.609 - 0.866)
885	KMT2-MUT(N=534) KMT2-WT(N=534)	17	34	0.00045	HR = 0.733 (95%CI: 0.615 - 0.874)
886	KMT2-MUT(N=534) KMT2-WT(N=534)	13.067	34	0	HR = 0.635 (95%CI: 0.534 - 0.754)
887	KMT2-MUT(N=534) KMT2-WT(N=534)	16.733	34	0.00205	HR = 0.760 (95%CI: 0.637 - 0.907)
888	KMT2-MUT(N=534) KMT2-WT(N=534)	14	34	0.00012	HR = 0.712 (95%CI: 0.597 - 0.849)
889	KMT2-MUT(N=534) KMT2-WT(N=534)	17	34	0.00189	HR = 0.759 (95%CI: 0.637 - 0.906)
890	KMT2-MUT(N=534) KMT2-WT(N=534)	17	34	0.00045	HR = 0.734 (95%CI: 0.616 - 0.875)
891	KMT2-MUT(N=534) KMT2-WT(N=534)	21	34	0.0708	HR = 0.850 (95%CI: 0.710 - 1.016)
892	KMT2-MUT(N=534) KMT2-WT(N=534)	19	34	0.00118	HR = 0.752 (95%CI: 0.631 - 0.895)
893	KMT2-MUT(N=534) KMT2-WT(N=534)	15	34	0.00021	HR = 0.722 (95%CI: 0.606 - 0.860)
894	KMT2-MUT(N=534) KMT2-WT(N=534)	18	34	0.00061	HR = 0.739 (95%CI: 0.620 - 0.881)
895	KMT2-MUT(N=534) KMT2-WT(N=534)	15.033	34	3e-05	HR = 0.694 (95%CI: 0.583 - 0.825)
896	KMT2-MUT(N=534) KMT2-WT(N=534)	17	34	0.00048	HR = 0.735 (95%CI: 0.617 - 0.876)
897	KMT2-MUT(N=534) KMT2-WT(N=534)	17	34	0.00247	HR = 0.763 (95%CI: 0.639 - 0.911)
898	KMT2-MUT(N=534) KMT2-WT(N=534)	16	34	0.00045	HR = 0.734 (95%CI: 0.616 - 0.875)
899	KMT2-MUT(N=534) KMT2-WT(N=534)	18	34	0.0073	HR = 0.788 (95%CI: 0.661 - 0.940)
900	KMT2-MUT(N=534) KMT2-WT(N=534)	15.267	34	4e-05	HR = 0.700 (95%CI: 0.588 - 0.833)
901	KMT2-MUT(N=534) KMT2-WT(N=534)	17	34	0.00016	HR = 0.718 (95%CI: 0.603 - 0.855)
902	KMT2-MUT(N=534) KMT2-WT(N=534)	17	34	0.00056	HR = 0.738 (95%CI: 0.620 - 0.879)
903	KMT2-MUT(N=534) KMT2-WT(N=534)	17	34	0.00137	HR = 0.753 (95%CI: 0.631 - 0.898)
904	KMT2-MUT(N=534) KMT2-WT(N=534)	17.733	34	0.00368	HR = 0.773 (95%CI: 0.649 - 0.922)
905	KMT2-MUT(N=534) KMT2-WT(N=534)	18	34	0.00072	HR = 0.744 (95%CI: 0.625 - 0.885)
906	KMT2-MUT(N=534) KMT2-WT(N=534)	15	34	0.00161	HR = 0.756 (95%CI: 0.634 - 0.902)
907	KMT2-MUT(N=534) KMT2-WT(N=534)	19	34	0.00275	HR = 0.766 (95%CI: 0.641 - 0.914)
908	KMT2-MUT(N=534) KMT2-WT(N=534)	18	34	0.00235	HR = 0.763 (95%CI: 0.640 - 0.911)
909	KMT2-MUT(N=534) KMT2-WT(N=534)	17.367	34	0.00353	HR = 0.772 (95%CI: 0.648 - 0.921)
910	KMT2-MUT(N=534) KMT2-WT(N=534)	17.367	34	0.00111	HR = 0.748 (95%CI: 0.627 - 0.893)
911	KMT2-MUT(N=534) KMT2-WT(N=534)	17	34	0.00026	HR = 0.726 (95%CI: 0.609 - 0.864)
912	KMT2-MUT(N=534) KMT2-WT(N=534)	18	34	0.00281	HR = 0.768 (95%CI: 0.644 - 0.915)
913	KMT2-MUT(N=534) KMT2-WT(N=534)	16	34	8e-05	HR = 0.708 (95%CI: 0.595 - 0.843)
914	KMT2-MUT(N=534) KMT2-WT(N=534)	16	34	0.0003	HR = 0.727 (95%CI: 0.611 - 0.867)
915	KMT2-MUT(N=534) KMT2-WT(N=534)	16	34	0.00148	HR = 0.754 (95%CI: 0.632 - 0.900)
916	KMT2-MUT(N=534) KMT2-WT(N=534)	17.733	34	0.00729	HR = 0.787 (95%CI: 0.660 - 0.940)
917	KMT2-MUT(N=534) KMT2-WT(N=534)	17	34	0.00057	HR = 0.739 (95%CI: 0.620 - 0.880)
918	KMT2-MUT(N=534) KMT2-WT(N=534)	16	34	0.0003	HR = 0.727 (95%CI: 0.610 - 0.867)
919	KMT2-MUT(N=534) KMT2-WT(N=534)	17	34	0.00054	HR = 0.738 (95%CI: 0.620 - 0.879)
920	KMT2-MUT(N=534) KMT2-WT(N=534)	17	34	0.0034	HR = 0.770 (95%CI: 0.646 - 0.919)
921	KMT2-MUT(N=534) KMT2-WT(N=534)	17	34	0.00096	HR = 0.747 (95%CI: 0.627 - 0.891)
922	KMT2-MUT(N=534) KMT2-WT(N=534)	17	34	0.00336	HR = 0.770 (95%CI: 0.646 - 0.919)
923	KMT2-MUT(N=534) KMT2-WT(N=534)	18	34	0.00599	HR = 0.783 (95%CI: 0.656 - 0.934)
924	KMT2-MUT(N=534) KMT2-WT(N=534)	16	34	0.00011	HR = 0.713 (95%CI: 0.599 - 0.849)
925	KMT2-MUT(N=534) KMT2-WT(N=534)	18	34	0.00213	HR = 0.762 (95%CI: 0.639 - 0.908)
926	KMT2-MUT(N=534) KMT2-WT(N=534)	17.733	34	0.00093	HR = 0.747 (95%CI: 0.626 - 0.890)
927	KMT2-MUT(N=534) KMT2-WT(N=534)	17	34	0.00364	HR = 0.772 (95%CI: 0.647 - 0.921)
928	KMT2-MUT(N=534) KMT2-WT(N=534)	18	34	0.00163	HR = 0.756 (95%CI: 0.634 - 0.902)
929	KMT2-MUT(N=534) KMT2-WT(N=534)	19	34	0.00713	HR = 0.786 (95%CI: 0.658 - 0.939)
930	KMT2-MUT(N=534) KMT2-WT(N=534)	16	34	0.00019	HR = 0.720 (95%CI: 0.605 - 0.858)
931	KMT2-MUT(N=534) KMT2-WT(N=534)	15	34	3e-05	HR = 0.692 (95%CI: 0.581 - 0.824)
932	KMT2-MUT(N=534) KMT2-WT(N=534)	16	34	0.00062	HR = 0.740 (95%CI: 0.621 - 0.881)
933	KMT2-MUT(N=534) KMT2-WT(N=534)	16	34	0.00054	HR = 0.737 (95%CI: 0.618 - 0.878)
934	KMT2-MUT(N=534) KMT2-WT(N=534)	15	34	2e-05	HR = 0.693 (95%CI: 0.583 - 0.824)
935	KMT2-MUT(N=534) KMT2-WT(N=534)	14	34	2e-05	HR = 0.690 (95%CI: 0.580 - 0.821)
936	KMT2-MUT(N=534) KMT2-WT(N=534)	19	34	0.00045	HR = 0.735 (95%CI: 0.617 - 0.875)
937	KMT2-MUT(N=534) KMT2-WT(N=534)	18	34	0.00068	HR = 0.742 (95%CI: 0.623 - 0.883)
938	KMT2-MUT(N=534) KMT2-WT(N=534)	16.4	34	0.00039	HR = 0.731 (95%CI: 0.614 - 0.872)
939	KMT2-MUT(N=534) KMT2-WT(N=534)	15	34	5e-05	HR = 0.702 (95%CI: 0.589 - 0.836)
940	KMT2-MUT(N=534) KMT2-WT(N=534)	17	34	0.00067	HR = 0.741 (95%CI: 0.622 - 0.883)
941	KMT2-MUT(N=534) KMT2-WT(N=534)	17	34	0.0038	HR = 0.773 (95%CI: 0.647 - 0.922)
942	KMT2-MUT(N=534) KMT2-WT(N=534)	16	34	0.00023	HR = 0.724 (95%CI: 0.607 - 0.862)
943	KMT2-MUT(N=534) KMT2-WT(N=534)	15	34	9e-05	HR = 0.709 (95%CI: 0.595 - 0.845)
944	KMT2-MUT(N=534) KMT2-WT(N=534)	17	34	0.00015	HR = 0.717 (95%CI: 0.603 - 0.854)
945	KMT2-MUT(N=534) KMT2-WT(N=534)	18	34	0.00086	HR = 0.745 (95%CI: 0.625 - 0.888)
946	KMT2-MUT(N=534) KMT2-WT(N=534)	16	34	1e-05	HR = 0.683 (95%CI: 0.575 - 0.812)
947	KMT2-MUT(N=534) KMT2-WT(N=534)	16	34	0.00036	HR = 0.731 (95%CI: 0.613 - 0.870)
948	KMT2-MUT(N=534) KMT2-WT(N=534)	19	34	0.00155	HR = 0.756 (95%CI: 0.634 - 0.901)
949	KMT2-MUT(N=534) KMT2-WT(N=534)	18	34	0.00313	HR = 0.770 (95%CI: 0.645 - 0.918)
950	KMT2-MUT(N=534) KMT2-WT(N=534)	18	34	0.00219	HR = 0.762 (95%CI: 0.639 - 0.909)
951	KMT2-MUT(N=534) KMT2-WT(N=534)	16	34	0.00035	HR = 0.730 (95%CI: 0.612 - 0.870)
952	KMT2-MUT(N=534) KMT2-WT(N=534)	17.367	34	0.00268	HR = 0.766 (95%CI: 0.642 - 0.914)
953	KMT2-MUT(N=534) KMT2-WT(N=534)	15.267	34	3e-05	HR = 0.694 (95%CI: 0.582 - 0.827)
954	KMT2-MUT(N=534) KMT2-WT(N=534)	14.41	34	1e-05	HR = 0.686 (95%CI: 0.578 - 0.816)
955	KMT2-MUT(N=534) KMT2-WT(N=534)	16	34	5e-05	HR = 0.699 (95%CI: 0.587 - 0.833)
956	KMT2-MUT(N=534) KMT2-WT(N=534)	18	34	0.00296	HR = 0.767 (95%CI: 0.643 - 0.916)
957	KMT2-MUT(N=534) KMT2-WT(N=534)	18	34	0.0046	HR = 0.777 (95%CI: 0.651 - 0.927)
958	KMT2-MUT(N=534) KMT2-WT(N=534)	15.267	34	0.00014	HR = 0.716 (95%CI: 0.602 - 0.853)
959	KMT2-MUT(N=534) KMT2-WT(N=534)	14.8	34	2e-05	HR = 0.691 (95%CI: 0.581 - 0.822)
960	KMT2-MUT(N=534) KMT2-WT(N=534)	16	34	0.00011	HR = 0.711 (95%CI: 0.596 - 0.848)
961	KMT2-MUT(N=534) KMT2-WT(N=534)	16.733	34	0.00104	HR = 0.749 (95%CI: 0.628 - 0.892)
962	KMT2-MUT(N=534) KMT2-WT(N=534)	17	34	0.00253	HR = 0.765 (95%CI: 0.642 - 0.912)
963	KMT2-MUT(N=534) KMT2-WT(N=534)	17	34	0.00059	HR = 0.740 (95%CI: 0.621 - 0.881)
964	KMT2-MUT(N=534) KMT2-WT(N=534)	15	34	2e-05	HR = 0.689 (95%CI: 0.579 - 0.820)
965	KMT2-MUT(N=534) KMT2-WT(N=534)	19	34	0.00256	HR = 0.765 (95%CI: 0.641 - 0.913)
966	KMT2-MUT(N=534) KMT2-WT(N=534)	16	34	0.00072	HR = 0.741 (95%CI: 0.621 - 0.884)
967	KMT2-MUT(N=534) KMT2-WT(N=534)	17.067	34	0.00132	HR = 0.752 (95%CI: 0.631 - 0.897)
968	KMT2-MUT(N=534) KMT2-WT(N=534)	16	34	0.00026	HR = 0.725 (95%CI: 0.608 - 0.864)
969	KMT2-MUT(N=534) KMT2-WT(N=534)	17	34	0.00079	HR = 0.744 (95%CI: 0.625 - 0.886)
970	KMT2-MUT(N=534) KMT2-WT(N=534)	17.067	34	0.00463	HR = 0.777 (95%CI: 0.651 - 0.927)
971	KMT2-MUT(N=534) KMT2-WT(N=534)	15	34	2e-05	HR = 0.687 (95%CI: 0.577 - 0.818)
972	KMT2-MUT(N=534) KMT2-WT(N=534)	17	34	0.00019	HR = 0.721 (95%CI: 0.606 - 0.858)
973	KMT2-MUT(N=534) KMT2-WT(N=534)	14	34	2e-05	HR = 0.685 (95%CI: 0.575 - 0.816)
974	KMT2-MUT(N=534) KMT2-WT(N=534)	17.733	34	0.00015	HR = 0.717 (95%CI: 0.602 - 0.854)
975	KMT2-MUT(N=534) KMT2-WT(N=534)	18	34	0.00761	HR = 0.787 (95%CI: 0.659 - 0.940)
976	KMT2-MUT(N=534) KMT2-WT(N=534)	17	34	0.00365	HR = 0.772 (95%CI: 0.647 - 0.921)
977	KMT2-MUT(N=534) KMT2-WT(N=534)	16.567	34	0.00072	HR = 0.742 (95%CI: 0.622 - 0.884)
978	KMT2-MUT(N=534) KMT2-WT(N=534)	16	34	0.0008	HR = 0.744 (95%CI: 0.624 - 0.887)
979	KMT2-MUT(N=534) KMT2-WT(N=534)	18	34	0.00062	HR = 0.740 (95%CI: 0.621 - 0.881)
980	KMT2-MUT(N=534) KMT2-WT(N=534)	17	34	0.00232	HR = 0.762 (95%CI: 0.639 - 0.910)
981	KMT2-MUT(N=534) KMT2-WT(N=534)	16	34	0.00024	HR = 0.725 (95%CI: 0.609 - 0.863)
982	KMT2-MUT(N=534) KMT2-WT(N=534)	17.067	34	0.00407	HR = 0.775 (95%CI: 0.650 - 0.924)
983	KMT2-MUT(N=534) KMT2-WT(N=534)	16	34	5e-05	HR = 0.701 (95%CI: 0.588 - 0.834)
984	KMT2-MUT(N=534) KMT2-WT(N=534)	15	34	4e-05	HR = 0.698 (95%CI: 0.587 - 0.830)
985	KMT2-MUT(N=534) KMT2-WT(N=534)	18	34	0.00238	HR = 0.764 (95%CI: 0.640 - 0.911)
986	KMT2-MUT(N=534) KMT2-WT(N=534)	21	34	0.02699	HR = 0.820 (95%CI: 0.686 - 0.980)
987	KMT2-MUT(N=534) KMT2-WT(N=534)	19	34	0.0007	HR = 0.741 (95%CI: 0.622 - 0.884)
988	KMT2-MUT(N=534) KMT2-WT(N=534)	15	34	5e-05	HR = 0.703 (95%CI: 0.591 - 0.836)
989	KMT2-MUT(N=534) KMT2-WT(N=534)	20	34	0.04155	HR = 0.832 (95%CI: 0.696 - 0.995)
990	KMT2-MUT(N=534) KMT2-WT(N=534)	18	34	0.00054	HR = 0.737 (95%CI: 0.619 - 0.878)
991	KMT2-MUT(N=534) KMT2-WT(N=534)	18	34	0.0008	HR = 0.744 (95%CI: 0.624 - 0.886)
992	KMT2-MUT(N=534) KMT2-WT(N=534)	16	34	0.00011	HR = 0.712 (95%CI: 0.598 - 0.848)
993	KMT2-MUT(N=534) KMT2-WT(N=534)	16	34	0.00022	HR = 0.723 (95%CI: 0.607 - 0.861)
994	KMT2-MUT(N=534) KMT2-WT(N=534)	15	34	3e-05	HR = 0.694 (95%CI: 0.583 - 0.825)
995	KMT2-MUT(N=534) KMT2-WT(N=534)	18	34	0.00332	HR = 0.771 (95%CI: 0.646 - 0.919)
996	KMT2-MUT(N=534) KMT2-WT(N=534)	16	34	0.00064	HR = 0.740 (95%CI: 0.621 - 0.882)
997	KMT2-MUT(N=534) KMT2-WT(N=534)	16	34	0.00118	HR = 0.750 (95%CI: 0.629 - 0.895)
998	KMT2-MUT(N=534) KMT2-WT(N=534)	16.4	34	0.0017	HR = 0.757 (95%CI: 0.635 - 0.903)
999	KMT2-MUT(N=534) KMT2-WT(N=534)	18	34	0.0074	HR = 0.788 (95%CI: 0.660 - 0.940)
1000	KMT2-MUT(N=534) KMT2-WT(N=534)	15.267	34	0.00019	HR = 0.720 (95%CI: 0.605 - 0.858)

## Sheet: Sheet2
Seed	Patients in discovery cohort	Median PFS of KMT2 WT patients	Median PFS of KMT2 MUT patients	Pvalue log-rank test	Harzard ratio
1	KMT2-MUT(N=129) KMT2-WT(N=129)	3.267	9.067	0.00025	HR = 0.586 (95%CI: 0.439 - 0.784)
2	KMT2-MUT(N=129) KMT2-WT(N=129)	3.5	9.067	0.00085	HR = 0.613 (95%CI: 0.458 - 0.820)
3	KMT2-MUT(N=129) KMT2-WT(N=129)	4.467	9.067	0.09675	HR = 0.779 (95%CI: 0.579 - 1.048)
4	KMT2-MUT(N=129) KMT2-WT(N=129)	3.033	9.067	0.00101	HR = 0.614 (95%CI: 0.458 - 0.825)
5	KMT2-MUT(N=129) KMT2-WT(N=129)	3.5	9.067	0.00203	HR = 0.632 (95%CI: 0.471 - 0.849)
6	KMT2-MUT(N=129) KMT2-WT(N=129)	3.7	9.067	0.01881	HR = 0.705 (95%CI: 0.525 - 0.946)
7	KMT2-MUT(N=129) KMT2-WT(N=129)	3.333	9.067	0.00025	HR = 0.583 (95%CI: 0.435 - 0.782)
8	KMT2-MUT(N=129) KMT2-WT(N=129)	3.39	9.067	0.00678	HR = 0.670 (95%CI: 0.500 - 0.898)
9	KMT2-MUT(N=129) KMT2-WT(N=129)	3.7	9.067	0.00618	HR = 0.668 (95%CI: 0.499 - 0.894)
10	KMT2-MUT(N=129) KMT2-WT(N=129)	3.29	9.067	0.00203	HR = 0.636 (95%CI: 0.476 - 0.851)
11	KMT2-MUT(N=129) KMT2-WT(N=129)	3.333	9.067	0.00251	HR = 0.639 (95%CI: 0.477 - 0.857)
12	KMT2-MUT(N=129) KMT2-WT(N=129)	3.267	9.067	0.001	HR = 0.618 (95%CI: 0.463 - 0.826)
13	KMT2-MUT(N=129) KMT2-WT(N=129)	4.05	9.067	0.04136	HR = 0.735 (95%CI: 0.546 - 0.990)
14	KMT2-MUT(N=129) KMT2-WT(N=129)	3.65	9.067	0.00314	HR = 0.647 (95%CI: 0.483 - 0.867)
15	KMT2-MUT(N=129) KMT2-WT(N=129)	3.22	9.067	0.00428	HR = 0.657 (95%CI: 0.490 - 0.879)
16	KMT2-MUT(N=129) KMT2-WT(N=129)	3.267	9.067	0.00567	HR = 0.664 (95%CI: 0.495 - 0.890)
17	KMT2-MUT(N=129) KMT2-WT(N=129)	3.233	9.067	0.00046	HR = 0.599 (95%CI: 0.448 - 0.801)
18	KMT2-MUT(N=129) KMT2-WT(N=129)	3.65	9.067	0.0115	HR = 0.687 (95%CI: 0.513 - 0.922)
19	KMT2-MUT(N=129) KMT2-WT(N=129)	2.967	9.067	0.00051	HR = 0.601 (95%CI: 0.450 - 0.804)
20	KMT2-MUT(N=129) KMT2-WT(N=129)	3.133	9.067	0.00012	HR = 0.571 (95%CI: 0.427 - 0.763)
21	KMT2-MUT(N=129) KMT2-WT(N=129)	3.22	9.067	0.01657	HR = 0.700 (95%CI: 0.522 - 0.940)
22	KMT2-MUT(N=129) KMT2-WT(N=129)	3.567	9.067	0.00038	HR = 0.596 (95%CI: 0.446 - 0.796)
23	KMT2-MUT(N=129) KMT2-WT(N=129)	3.333	9.067	0.0089	HR = 0.680 (95%CI: 0.508 - 0.910)
24	KMT2-MUT(N=129) KMT2-WT(N=129)	4.05	9.067	0.01716	HR = 0.703 (95%CI: 0.524 - 0.941)
25	KMT2-MUT(N=129) KMT2-WT(N=129)	3.3	9.067	0.00117	HR = 0.622 (95%CI: 0.466 - 0.832)
26	KMT2-MUT(N=129) KMT2-WT(N=129)	4.54	9.067	0.01959	HR = 0.706 (95%CI: 0.526 - 0.948)
27	KMT2-MUT(N=129) KMT2-WT(N=129)	4.11	9.067	0.03005	HR = 0.724 (95%CI: 0.539 - 0.971)
28	KMT2-MUT(N=129) KMT2-WT(N=129)	3.1	9.067	0.00029	HR = 0.588 (95%CI: 0.439 - 0.787)
29	KMT2-MUT(N=129) KMT2-WT(N=129)	4.133	9.067	0.09177	HR = 0.776 (95%CI: 0.577 - 1.044)
30	KMT2-MUT(N=129) KMT2-WT(N=129)	3.8	9.067	0.02012	HR = 0.706 (95%CI: 0.525 - 0.949)
31	KMT2-MUT(N=129) KMT2-WT(N=129)	3.6	9.067	0.00481	HR = 0.659 (95%CI: 0.492 - 0.883)
32	KMT2-MUT(N=129) KMT2-WT(N=129)	4	9.067	0.04159	HR = 0.738 (95%CI: 0.549 - 0.991)
33	KMT2-MUT(N=129) KMT2-WT(N=129)	3.767	9.067	0.01008	HR = 0.684 (95%CI: 0.511 - 0.916)
34	KMT2-MUT(N=129) KMT2-WT(N=129)	3.5	9.067	0.01134	HR = 0.687 (95%CI: 0.513 - 0.921)
35	KMT2-MUT(N=129) KMT2-WT(N=129)	3.567	9.067	0.01287	HR = 0.691 (95%CI: 0.516 - 0.927)
36	KMT2-MUT(N=129) KMT2-WT(N=129)	3.333	9.067	0.01686	HR = 0.701 (95%CI: 0.522 - 0.940)
37	KMT2-MUT(N=129) KMT2-WT(N=129)	3.767	9.067	0.00326	HR = 0.647 (95%CI: 0.483 - 0.868)
38	KMT2-MUT(N=129) KMT2-WT(N=129)	3.7	9.067	0.01571	HR = 0.698 (95%CI: 0.521 - 0.937)
39	KMT2-MUT(N=129) KMT2-WT(N=129)	3.333	9.067	0.0038	HR = 0.650 (95%CI: 0.484 - 0.873)
40	KMT2-MUT(N=129) KMT2-WT(N=129)	3.333	9.067	0.00049	HR = 0.601 (95%CI: 0.449 - 0.803)
41	KMT2-MUT(N=129) KMT2-WT(N=129)	4.11	9.067	0.03249	HR = 0.727 (95%CI: 0.542 - 0.976)
42	KMT2-MUT(N=129) KMT2-WT(N=129)	3.39	9.067	0.00165	HR = 0.631 (95%CI: 0.472 - 0.844)
43	KMT2-MUT(N=129) KMT2-WT(N=129)	3.65	9.067	0.05628	HR = 0.751 (95%CI: 0.558 - 1.010)
44	KMT2-MUT(N=129) KMT2-WT(N=129)	3.233	9.067	0.00076	HR = 0.612 (95%CI: 0.458 - 0.817)
45	KMT2-MUT(N=129) KMT2-WT(N=129)	2.867	9.067	0.00017	HR = 0.579 (95%CI: 0.434 - 0.773)
46	KMT2-MUT(N=129) KMT2-WT(N=129)	3.6	9.067	0.00527	HR = 0.662 (95%CI: 0.494 - 0.887)
47	KMT2-MUT(N=129) KMT2-WT(N=129)	3.267	9.067	0.00564	HR = 0.665 (95%CI: 0.496 - 0.890)
48	KMT2-MUT(N=129) KMT2-WT(N=129)	3.333	9.067	0.00053	HR = 0.603 (95%CI: 0.451 - 0.806)
49	KMT2-MUT(N=129) KMT2-WT(N=129)	3.133	9.067	0.00254	HR = 0.640 (95%CI: 0.477 - 0.858)
50	KMT2-MUT(N=129) KMT2-WT(N=129)	3.7	9.067	0.02714	HR = 0.720 (95%CI: 0.537 - 0.966)
51	KMT2-MUT(N=129) KMT2-WT(N=129)	3.167	9.067	0.00502	HR = 0.659 (95%CI: 0.491 - 0.885)
52	KMT2-MUT(N=129) KMT2-WT(N=129)	3.39	9.067	0.00562	HR = 0.663 (95%CI: 0.494 - 0.889)
53	KMT2-MUT(N=129) KMT2-WT(N=129)	3.39	9.067	0.00064	HR = 0.609 (95%CI: 0.456 - 0.812)
54	KMT2-MUT(N=129) KMT2-WT(N=129)	3.467	9.067	0.01586	HR = 0.698 (95%CI: 0.520 - 0.937)
55	KMT2-MUT(N=129) KMT2-WT(N=129)	3.167	9.067	0.0001	HR = 0.569 (95%CI: 0.426 - 0.759)
56	KMT2-MUT(N=129) KMT2-WT(N=129)	3.65	9.067	0.01264	HR = 0.691 (95%CI: 0.516 - 0.926)
57	KMT2-MUT(N=129) KMT2-WT(N=129)	3.133	9.067	0.00225	HR = 0.638 (95%CI: 0.477 - 0.854)
58	KMT2-MUT(N=129) KMT2-WT(N=129)	4.133	9.067	0.01221	HR = 0.688 (95%CI: 0.512 - 0.924)
59	KMT2-MUT(N=129) KMT2-WT(N=129)	3.267	9.067	0.00382	HR = 0.652 (95%CI: 0.486 - 0.874)
60	KMT2-MUT(N=129) KMT2-WT(N=129)	3.6	9.067	0.01135	HR = 0.688 (95%CI: 0.514 - 0.921)
61	KMT2-MUT(N=129) KMT2-WT(N=129)	3.467	9.067	0.01688	HR = 0.701 (95%CI: 0.522 - 0.940)
62	KMT2-MUT(N=129) KMT2-WT(N=129)	3.65	9.067	0.01859	HR = 0.704 (95%CI: 0.524 - 0.945)
63	KMT2-MUT(N=129) KMT2-WT(N=129)	3.3	9.067	0.0042	HR = 0.656 (95%CI: 0.490 - 0.878)
64	KMT2-MUT(N=129) KMT2-WT(N=129)	3.733	9.067	0.00515	HR = 0.661 (95%CI: 0.494 - 0.886)
65	KMT2-MUT(N=129) KMT2-WT(N=129)	3.3	9.067	0.01283	HR = 0.690 (95%CI: 0.513 - 0.927)
66	KMT2-MUT(N=129) KMT2-WT(N=129)	3.167	9.067	0.0009	HR = 0.614 (95%CI: 0.459 - 0.822)
67	KMT2-MUT(N=129) KMT2-WT(N=129)	3.8	9.067	0.12964	HR = 0.795 (95%CI: 0.590 - 1.071)
68	KMT2-MUT(N=129) KMT2-WT(N=129)	3.133	9.067	0.00014	HR = 0.574 (95%CI: 0.430 - 0.768)
69	KMT2-MUT(N=129) KMT2-WT(N=129)	3.767	9.067	0.00933	HR = 0.680 (95%CI: 0.506 - 0.912)
70	KMT2-MUT(N=129) KMT2-WT(N=129)	3.767	9.067	0.03779	HR = 0.735 (95%CI: 0.548 - 0.985)
71	KMT2-MUT(N=129) KMT2-WT(N=129)	3.267	9.067	0.00091	HR = 0.614 (95%CI: 0.459 - 0.822)
72	KMT2-MUT(N=129) KMT2-WT(N=129)	3.333	9.067	0.00404	HR = 0.655 (95%CI: 0.490 - 0.877)
73	KMT2-MUT(N=129) KMT2-WT(N=129)	3.6	9.067	0.00048	HR = 0.598 (95%CI: 0.447 - 0.801)
74	KMT2-MUT(N=129) KMT2-WT(N=129)	3.567	9.067	0.01022	HR = 0.681 (95%CI: 0.507 - 0.915)
75	KMT2-MUT(N=129) KMT2-WT(N=129)	3.3	9.067	0.00981	HR = 0.683 (95%CI: 0.510 - 0.915)
76	KMT2-MUT(N=129) KMT2-WT(N=129)	3.333	9.067	8e-05	HR = 0.564 (95%CI: 0.423 - 0.754)
77	KMT2-MUT(N=129) KMT2-WT(N=129)	3.29	9.067	0.00657	HR = 0.668 (95%CI: 0.498 - 0.896)
78	KMT2-MUT(N=129) KMT2-WT(N=129)	3.567	9.067	0.00068	HR = 0.608 (95%CI: 0.455 - 0.813)
79	KMT2-MUT(N=129) KMT2-WT(N=129)	3.7	9.067	0.00974	HR = 0.682 (95%CI: 0.509 - 0.914)
80	KMT2-MUT(N=129) KMT2-WT(N=129)	3.7	9.067	0.03037	HR = 0.724 (95%CI: 0.539 - 0.972)
81	KMT2-MUT(N=129) KMT2-WT(N=129)	3.3	9.067	0.00825	HR = 0.678 (95%CI: 0.506 - 0.907)
82	KMT2-MUT(N=129) KMT2-WT(N=129)	3.65	9.067	0.00478	HR = 0.659 (95%CI: 0.492 - 0.883)
83	KMT2-MUT(N=129) KMT2-WT(N=129)	3	9.067	0.00019	HR = 0.578 (95%CI: 0.432 - 0.774)
84	KMT2-MUT(N=129) KMT2-WT(N=129)	3.39	9.067	0.00097	HR = 0.616 (95%CI: 0.461 - 0.825)
85	KMT2-MUT(N=129) KMT2-WT(N=129)	3.233	9.067	0.0055	HR = 0.662 (95%CI: 0.493 - 0.888)
86	KMT2-MUT(N=129) KMT2-WT(N=129)	3.55	9.067	0.00153	HR = 0.627 (95%CI: 0.468 - 0.840)
87	KMT2-MUT(N=129) KMT2-WT(N=129)	4.05	9.067	0.05371	HR = 0.748 (95%CI: 0.556 - 1.007)
88	KMT2-MUT(N=129) KMT2-WT(N=129)	2.867	9.067	2e-05	HR = 0.536 (95%CI: 0.401 - 0.716)
89	KMT2-MUT(N=129) KMT2-WT(N=129)	3.6	9.067	0.00245	HR = 0.639 (95%CI: 0.477 - 0.857)
90	KMT2-MUT(N=129) KMT2-WT(N=129)	4.05	9.067	0.02498	HR = 0.717 (95%CI: 0.535 - 0.961)
91	KMT2-MUT(N=129) KMT2-WT(N=129)	3.333	9.067	0.00508	HR = 0.660 (95%CI: 0.492 - 0.885)
92	KMT2-MUT(N=129) KMT2-WT(N=129)	3.7	9.067	0.00301	HR = 0.646 (95%CI: 0.482 - 0.865)
93	KMT2-MUT(N=129) KMT2-WT(N=129)	3.767	9.067	0.0125	HR = 0.690 (95%CI: 0.515 - 0.926)
94	KMT2-MUT(N=129) KMT2-WT(N=129)	3.467	9.067	0.0023	HR = 0.639 (95%CI: 0.477 - 0.855)
95	KMT2-MUT(N=129) KMT2-WT(N=129)	3.267	9.067	0.00179	HR = 0.630 (95%CI: 0.470 - 0.845)
96	KMT2-MUT(N=129) KMT2-WT(N=129)	4.14	9.067	0.05071	HR = 0.747 (95%CI: 0.557 - 1.003)
97	KMT2-MUT(N=129) KMT2-WT(N=129)	3.5	9.067	0.00752	HR = 0.673 (95%CI: 0.502 - 0.902)
98	KMT2-MUT(N=129) KMT2-WT(N=129)	3.167	9.067	0.00018	HR = 0.580 (95%CI: 0.435 - 0.774)
99	KMT2-MUT(N=129) KMT2-WT(N=129)	3.567	9.067	0.00397	HR = 0.653 (95%CI: 0.488 - 0.876)
100	KMT2-MUT(N=129) KMT2-WT(N=129)	3.6	9.067	0.0035	HR = 0.652 (95%CI: 0.488 - 0.871)
101	KMT2-MUT(N=129) KMT2-WT(N=129)	3.767	9.067	0.00928	HR = 0.681 (95%CI: 0.508 - 0.912)
102	KMT2-MUT(N=129) KMT2-WT(N=129)	4.11	9.067	0.01371	HR = 0.695 (95%CI: 0.520 - 0.931)
103	KMT2-MUT(N=129) KMT2-WT(N=129)	3.29	9.067	0.00188	HR = 0.633 (95%CI: 0.473 - 0.847)
104	KMT2-MUT(N=129) KMT2-WT(N=129)	3.29	9.067	0.00414	HR = 0.657 (95%CI: 0.491 - 0.878)
105	KMT2-MUT(N=129) KMT2-WT(N=129)	3.65	9.067	0.01712	HR = 0.702 (95%CI: 0.523 - 0.941)
106	KMT2-MUT(N=129) KMT2-WT(N=129)	3.133	9.067	0.00022	HR = 0.582 (95%CI: 0.435 - 0.779)
107	KMT2-MUT(N=129) KMT2-WT(N=129)	4	9.067	0.02472	HR = 0.714 (95%CI: 0.531 - 0.960)
108	KMT2-MUT(N=129) KMT2-WT(N=129)	4	9.067	0.02134	HR = 0.712 (95%CI: 0.532 - 0.953)
109	KMT2-MUT(N=129) KMT2-WT(N=129)	3.267	9.067	0.00395	HR = 0.653 (95%CI: 0.487 - 0.875)
110	KMT2-MUT(N=129) KMT2-WT(N=129)	3.65	9.067	0.0267	HR = 0.719 (95%CI: 0.536 - 0.965)
111	KMT2-MUT(N=129) KMT2-WT(N=129)	3.333	9.067	0.00229	HR = 0.638 (95%CI: 0.477 - 0.855)
112	KMT2-MUT(N=129) KMT2-WT(N=129)	3.5	9.067	0.00729	HR = 0.674 (95%CI: 0.504 - 0.901)
113	KMT2-MUT(N=129) KMT2-WT(N=129)	4.24	9.067	0.05677	HR = 0.750 (95%CI: 0.557 - 1.010)
114	KMT2-MUT(N=129) KMT2-WT(N=129)	4	9.067	0.02056	HR = 0.708 (95%CI: 0.527 - 0.950)
115	KMT2-MUT(N=129) KMT2-WT(N=129)	3.467	9.067	0.00471	HR = 0.661 (95%CI: 0.494 - 0.883)
116	KMT2-MUT(N=129) KMT2-WT(N=129)	3.39	9.067	0.01259	HR = 0.692 (95%CI: 0.517 - 0.926)
117	KMT2-MUT(N=129) KMT2-WT(N=129)	4	9.067	0.01136	HR = 0.688 (95%CI: 0.514 - 0.921)
118	KMT2-MUT(N=129) KMT2-WT(N=129)	3.2	9.067	0.00132	HR = 0.622 (95%CI: 0.464 - 0.834)
119	KMT2-MUT(N=129) KMT2-WT(N=129)	3.6	9.067	0.00527	HR = 0.663 (95%CI: 0.496 - 0.888)
120	KMT2-MUT(N=129) KMT2-WT(N=129)	3.29	9.067	0.00241	HR = 0.640 (95%CI: 0.479 - 0.857)
121	KMT2-MUT(N=129) KMT2-WT(N=129)	3.29	9.067	0.00798	HR = 0.675 (95%CI: 0.504 - 0.905)
122	KMT2-MUT(N=129) KMT2-WT(N=129)	3.6	9.067	0.00064	HR = 0.607 (95%CI: 0.454 - 0.812)
123	KMT2-MUT(N=129) KMT2-WT(N=129)	3.333	9.067	0.00545	HR = 0.661 (95%CI: 0.493 - 0.888)
124	KMT2-MUT(N=129) KMT2-WT(N=129)	4.11	9.067	0.10871	HR = 0.786 (95%CI: 0.584 - 1.057)
125	KMT2-MUT(N=129) KMT2-WT(N=129)	3.29	9.067	0.00017	HR = 0.578 (95%CI: 0.432 - 0.773)
126	KMT2-MUT(N=129) KMT2-WT(N=129)	3.7	9.067	0.02337	HR = 0.713 (95%CI: 0.532 - 0.957)
127	KMT2-MUT(N=129) KMT2-WT(N=129)	2.967	9.067	0.0005	HR = 0.600 (95%CI: 0.449 - 0.803)
128	KMT2-MUT(N=129) KMT2-WT(N=129)	3.133	9.067	9e-05	HR = 0.566 (95%CI: 0.423 - 0.756)
129	KMT2-MUT(N=129) KMT2-WT(N=129)	4.133	9.067	0.05079	HR = 0.745 (95%CI: 0.554 - 1.003)
130	KMT2-MUT(N=129) KMT2-WT(N=129)	4	9.067	0.04438	HR = 0.740 (95%CI: 0.551 - 0.994)
131	KMT2-MUT(N=129) KMT2-WT(N=129)	3.29	9.067	0.01245	HR = 0.689 (95%CI: 0.514 - 0.925)
132	KMT2-MUT(N=129) KMT2-WT(N=129)	3.233	9.067	0.0079	HR = 0.675 (95%CI: 0.504 - 0.905)
133	KMT2-MUT(N=129) KMT2-WT(N=129)	3.333	9.067	0.00577	HR = 0.665 (95%CI: 0.496 - 0.891)
134	KMT2-MUT(N=129) KMT2-WT(N=129)	3.233	9.067	0.0023	HR = 0.640 (95%CI: 0.479 - 0.855)
135	KMT2-MUT(N=129) KMT2-WT(N=129)	3.233	9.067	0.00166	HR = 0.632 (95%CI: 0.474 - 0.844)
136	KMT2-MUT(N=129) KMT2-WT(N=129)	3.333	9.067	0.00485	HR = 0.657 (95%CI: 0.489 - 0.882)
137	KMT2-MUT(N=129) KMT2-WT(N=129)	3.39	9.067	0.01609	HR = 0.701 (95%CI: 0.524 - 0.938)
138	KMT2-MUT(N=129) KMT2-WT(N=129)	3.5	9.067	0.00561	HR = 0.664 (95%CI: 0.495 - 0.890)
139	KMT2-MUT(N=129) KMT2-WT(N=129)	3.333	9.067	0.00081	HR = 0.610 (95%CI: 0.455 - 0.817)
140	KMT2-MUT(N=129) KMT2-WT(N=129)	3.3	9.067	0.00084	HR = 0.614 (95%CI: 0.460 - 0.821)
141	KMT2-MUT(N=129) KMT2-WT(N=129)	3.133	9.067	0.00023	HR = 0.584 (95%CI: 0.437 - 0.781)
142	KMT2-MUT(N=129) KMT2-WT(N=129)	3.733	9.067	0.08191	HR = 0.769 (95%CI: 0.571 - 1.036)
143	KMT2-MUT(N=129) KMT2-WT(N=129)	3.8	9.067	0.00514	HR = 0.662 (95%CI: 0.494 - 0.886)
144	KMT2-MUT(N=129) KMT2-WT(N=129)	4	9.067	0.03857	HR = 0.734 (95%CI: 0.547 - 0.986)
145	KMT2-MUT(N=129) KMT2-WT(N=129)	3.333	9.067	0.0048	HR = 0.658 (95%CI: 0.491 - 0.883)
146	KMT2-MUT(N=129) KMT2-WT(N=129)	3.3	9.067	0.00015	HR = 0.578 (95%CI: 0.433 - 0.771)
147	KMT2-MUT(N=129) KMT2-WT(N=129)	4	9.067	0.00472	HR = 0.660 (95%CI: 0.493 - 0.883)
148	KMT2-MUT(N=129) KMT2-WT(N=129)	4.05	9.067	0.04979	HR = 0.745 (95%CI: 0.554 - 1.002)
149	KMT2-MUT(N=129) KMT2-WT(N=129)	3.3	9.067	0.00126	HR = 0.624 (95%CI: 0.467 - 0.834)
150	KMT2-MUT(N=129) KMT2-WT(N=129)	3.6	9.067	0.01038	HR = 0.684 (95%CI: 0.510 - 0.917)
151	KMT2-MUT(N=129) KMT2-WT(N=129)	4	9.067	0.01948	HR = 0.705 (95%CI: 0.525 - 0.948)
152	KMT2-MUT(N=129) KMT2-WT(N=129)	3.6	9.067	0.02916	HR = 0.720 (95%CI: 0.535 - 0.969)
153	KMT2-MUT(N=129) KMT2-WT(N=129)	4.05	9.067	0.05086	HR = 0.747 (95%CI: 0.556 - 1.003)
154	KMT2-MUT(N=129) KMT2-WT(N=129)	3.133	9.067	0.00036	HR = 0.594 (95%CI: 0.445 - 0.794)
155	KMT2-MUT(N=129) KMT2-WT(N=129)	3.467	9.067	0.01199	HR = 0.688 (95%CI: 0.512 - 0.923)
156	KMT2-MUT(N=129) KMT2-WT(N=129)	3.733	9.067	0.00282	HR = 0.643 (95%CI: 0.480 - 0.862)
157	KMT2-MUT(N=129) KMT2-WT(N=129)	3.767	9.067	0.0309	HR = 0.725 (95%CI: 0.540 - 0.973)
158	KMT2-MUT(N=129) KMT2-WT(N=129)	3.467	9.067	0.00794	HR = 0.672 (95%CI: 0.500 - 0.903)
159	KMT2-MUT(N=129) KMT2-WT(N=129)	4.11	9.067	0.04653	HR = 0.741 (95%CI: 0.550 - 0.997)
160	KMT2-MUT(N=129) KMT2-WT(N=129)	3.65	9.067	0.00609	HR = 0.666 (95%CI: 0.497 - 0.893)
161	KMT2-MUT(N=129) KMT2-WT(N=129)	4.433	9.067	0.02633	HR = 0.720 (95%CI: 0.537 - 0.964)
162	KMT2-MUT(N=129) KMT2-WT(N=129)	4.14	9.067	0.01777	HR = 0.703 (95%CI: 0.525 - 0.943)
163	KMT2-MUT(N=129) KMT2-WT(N=129)	4.133	9.067	0.05649	HR = 0.750 (95%CI: 0.557 - 1.010)
164	KMT2-MUT(N=129) KMT2-WT(N=129)	4.433	9.067	0.12046	HR = 0.792 (95%CI: 0.588 - 1.065)
165	KMT2-MUT(N=129) KMT2-WT(N=129)	3.1	9.067	3e-05	HR = 0.543 (95%CI: 0.406 - 0.726)
166	KMT2-MUT(N=129) KMT2-WT(N=129)	3.65	9.067	0.00524	HR = 0.662 (95%CI: 0.495 - 0.887)
167	KMT2-MUT(N=129) KMT2-WT(N=129)	3.3	9.067	0.01234	HR = 0.691 (95%CI: 0.517 - 0.925)
168	KMT2-MUT(N=129) KMT2-WT(N=129)	3.6	9.067	0.01118	HR = 0.686 (95%CI: 0.511 - 0.920)
169	KMT2-MUT(N=129) KMT2-WT(N=129)	3.267	9.067	0.0022	HR = 0.636 (95%CI: 0.474 - 0.852)
170	KMT2-MUT(N=129) KMT2-WT(N=129)	3.2	9.067	0.0167	HR = 0.699 (95%CI: 0.520 - 0.940)
171	KMT2-MUT(N=129) KMT2-WT(N=129)	3.65	9.067	0.03737	HR = 0.733 (95%CI: 0.546 - 0.984)
172	KMT2-MUT(N=129) KMT2-WT(N=129)	3.65	9.067	0.00399	HR = 0.653 (95%CI: 0.488 - 0.876)
173	KMT2-MUT(N=129) KMT2-WT(N=129)	3.333	9.067	0.00046	HR = 0.598 (95%CI: 0.446 - 0.800)
174	KMT2-MUT(N=129) KMT2-WT(N=129)	4.05	9.067	0.00487	HR = 0.658 (95%CI: 0.491 - 0.883)
175	KMT2-MUT(N=129) KMT2-WT(N=129)	3.767	9.067	0.02553	HR = 0.718 (95%CI: 0.535 - 0.962)
176	KMT2-MUT(N=129) KMT2-WT(N=129)	3.5	9.067	0.01366	HR = 0.693 (95%CI: 0.516 - 0.930)
177	KMT2-MUT(N=129) KMT2-WT(N=129)	3.7	9.067	0.00203	HR = 0.637 (95%CI: 0.476 - 0.851)
178	KMT2-MUT(N=129) KMT2-WT(N=129)	3.8	9.067	0.08671	HR = 0.773 (95%CI: 0.575 - 1.040)
179	KMT2-MUT(N=129) KMT2-WT(N=129)	3.5	9.067	0.02596	HR = 0.717 (95%CI: 0.534 - 0.963)
180	KMT2-MUT(N=129) KMT2-WT(N=129)	3.767	9.067	0.02935	HR = 0.722 (95%CI: 0.538 - 0.970)
181	KMT2-MUT(N=129) KMT2-WT(N=129)	4.11	9.067	0.02615	HR = 0.715 (95%CI: 0.531 - 0.963)
182	KMT2-MUT(N=129) KMT2-WT(N=129)	3.567	9.067	0.00253	HR = 0.641 (95%CI: 0.478 - 0.858)
183	KMT2-MUT(N=129) KMT2-WT(N=129)	4.567	9.067	0.09791	HR = 0.779 (95%CI: 0.579 - 1.048)
184	KMT2-MUT(N=129) KMT2-WT(N=129)	3.7	9.067	0.00667	HR = 0.669 (95%CI: 0.499 - 0.897)
185	KMT2-MUT(N=129) KMT2-WT(N=129)	4.97	9.067	0.24823	HR = 0.840 (95%CI: 0.624 - 1.131)
186	KMT2-MUT(N=129) KMT2-WT(N=129)	3.333	9.067	0.00242	HR = 0.642 (95%CI: 0.480 - 0.858)
187	KMT2-MUT(N=129) KMT2-WT(N=129)	3.2	9.067	0.00021	HR = 0.583 (95%CI: 0.437 - 0.779)
188	KMT2-MUT(N=129) KMT2-WT(N=129)	3.333	9.067	5e-05	HR = 0.555 (95%CI: 0.416 - 0.742)
189	KMT2-MUT(N=129) KMT2-WT(N=129)	4	9.067	0.01567	HR = 0.696 (95%CI: 0.518 - 0.936)
190	KMT2-MUT(N=129) KMT2-WT(N=129)	4.11	9.067	0.06549	HR = 0.758 (95%CI: 0.563 - 1.020)
191	KMT2-MUT(N=129) KMT2-WT(N=129)	4.7	9.067	0.05373	HR = 0.749 (95%CI: 0.558 - 1.006)
192	KMT2-MUT(N=129) KMT2-WT(N=129)	3.8	9.067	0.029	HR = 0.721 (95%CI: 0.537 - 0.969)
193	KMT2-MUT(N=129) KMT2-WT(N=129)	3.167	9.067	0.00066	HR = 0.607 (95%CI: 0.453 - 0.812)
194	KMT2-MUT(N=129) KMT2-WT(N=129)	3.3	9.067	0.00042	HR = 0.598 (95%CI: 0.448 - 0.799)
195	KMT2-MUT(N=129) KMT2-WT(N=129)	3.29	9.067	0.00016	HR = 0.574 (95%CI: 0.429 - 0.769)
196	KMT2-MUT(N=129) KMT2-WT(N=129)	3.333	9.067	0.00072	HR = 0.612 (95%CI: 0.458 - 0.816)
197	KMT2-MUT(N=129) KMT2-WT(N=129)	4.633	9.067	0.02058	HR = 0.708 (95%CI: 0.528 - 0.951)
198	KMT2-MUT(N=129) KMT2-WT(N=129)	3.567	9.067	0.00297	HR = 0.643 (95%CI: 0.480 - 0.863)
199	KMT2-MUT(N=129) KMT2-WT(N=129)	3.22	9.067	0.00016	HR = 0.575 (95%CI: 0.429 - 0.770)
200	KMT2-MUT(N=129) KMT2-WT(N=129)	3.65	9.067	0.00581	HR = 0.666 (95%CI: 0.498 - 0.892)
201	KMT2-MUT(N=129) KMT2-WT(N=129)	3.233	9.067	0.0005	HR = 0.603 (95%CI: 0.452 - 0.805)
202	KMT2-MUT(N=129) KMT2-WT(N=129)	3.567	9.067	0.00927	HR = 0.679 (95%CI: 0.506 - 0.911)
203	KMT2-MUT(N=129) KMT2-WT(N=129)	4	9.067	0.0523	HR = 0.746 (95%CI: 0.554 - 1.005)
204	KMT2-MUT(N=129) KMT2-WT(N=129)	3.7	9.067	0.00439	HR = 0.657 (95%CI: 0.491 - 0.880)
205	KMT2-MUT(N=129) KMT2-WT(N=129)	3.8	9.067	0.01103	HR = 0.687 (95%CI: 0.514 - 0.920)
206	KMT2-MUT(N=129) KMT2-WT(N=129)	3.767	9.067	0.02162	HR = 0.710 (95%CI: 0.529 - 0.953)
207	KMT2-MUT(N=129) KMT2-WT(N=129)	3.567	9.067	0.00217	HR = 0.636 (95%CI: 0.474 - 0.852)
208	KMT2-MUT(N=129) KMT2-WT(N=129)	3.6	9.067	0.01526	HR = 0.696 (95%CI: 0.518 - 0.935)
209	KMT2-MUT(N=129) KMT2-WT(N=129)	3.567	9.067	0.00041	HR = 0.597 (95%CI: 0.447 - 0.798)
210	KMT2-MUT(N=129) KMT2-WT(N=129)	3.7	9.067	0.04914	HR = 0.745 (95%CI: 0.554 - 1.001)
211	KMT2-MUT(N=129) KMT2-WT(N=129)	3.5	9.067	0.00291	HR = 0.646 (95%CI: 0.483 - 0.864)
212	KMT2-MUT(N=129) KMT2-WT(N=129)	3.7	9.067	0.01677	HR = 0.701 (95%CI: 0.522 - 0.940)
213	KMT2-MUT(N=129) KMT2-WT(N=129)	3.29	9.067	0.0077	HR = 0.673 (95%CI: 0.501 - 0.903)
214	KMT2-MUT(N=129) KMT2-WT(N=129)	3.39	9.067	0.00527	HR = 0.661 (95%CI: 0.493 - 0.887)
215	KMT2-MUT(N=129) KMT2-WT(N=129)	3.7	9.067	0.00488	HR = 0.660 (95%CI: 0.493 - 0.884)
216	KMT2-MUT(N=129) KMT2-WT(N=129)	3.3	9.067	0.00635	HR = 0.667 (95%CI: 0.497 - 0.895)
217	KMT2-MUT(N=129) KMT2-WT(N=129)	3.233	9.067	0.00102	HR = 0.616 (95%CI: 0.459 - 0.825)
218	KMT2-MUT(N=129) KMT2-WT(N=129)	3.567	9.067	0.04256	HR = 0.739 (95%CI: 0.551 - 0.992)
219	KMT2-MUT(N=129) KMT2-WT(N=129)	3.233	9.067	0.00903	HR = 0.680 (95%CI: 0.508 - 0.911)
220	KMT2-MUT(N=129) KMT2-WT(N=129)	3.2	9.067	0.00066	HR = 0.607 (95%CI: 0.454 - 0.812)
221	KMT2-MUT(N=129) KMT2-WT(N=129)	4.14	9.067	0.08586	HR = 0.774 (95%CI: 0.577 - 1.038)
222	KMT2-MUT(N=129) KMT2-WT(N=129)	3.39	9.067	0.00018	HR = 0.578 (95%CI: 0.432 - 0.774)
223	KMT2-MUT(N=129) KMT2-WT(N=129)	3.333	9.067	0.01473	HR = 0.696 (95%CI: 0.519 - 0.934)
224	KMT2-MUT(N=129) KMT2-WT(N=129)	3.6	9.067	0.00816	HR = 0.676 (95%CI: 0.505 - 0.906)
225	KMT2-MUT(N=129) KMT2-WT(N=129)	3.6	9.067	0.02565	HR = 0.718 (95%CI: 0.536 - 0.963)
226	KMT2-MUT(N=129) KMT2-WT(N=129)	4.24	9.067	0.01046	HR = 0.685 (95%CI: 0.511 - 0.917)
227	KMT2-MUT(N=129) KMT2-WT(N=129)	3.333	9.067	0.00987	HR = 0.683 (95%CI: 0.509 - 0.915)
228	KMT2-MUT(N=129) KMT2-WT(N=129)	3.5	9.067	0.00645	HR = 0.667 (95%CI: 0.497 - 0.895)
229	KMT2-MUT(N=129) KMT2-WT(N=129)	3.39	9.067	0.00173	HR = 0.632 (95%CI: 0.472 - 0.845)
230	KMT2-MUT(N=129) KMT2-WT(N=129)	3.5	9.067	0.01227	HR = 0.689 (95%CI: 0.514 - 0.925)
231	KMT2-MUT(N=129) KMT2-WT(N=129)	3.6	9.067	0.0073	HR = 0.671 (95%CI: 0.500 - 0.900)
232	KMT2-MUT(N=129) KMT2-WT(N=129)	3.767	9.067	0.00463	HR = 0.658 (95%CI: 0.492 - 0.882)
233	KMT2-MUT(N=129) KMT2-WT(N=129)	3.65	9.067	0.00849	HR = 0.676 (95%CI: 0.504 - 0.908)
234	KMT2-MUT(N=129) KMT2-WT(N=129)	3.8	9.067	0.01161	HR = 0.687 (95%CI: 0.512 - 0.922)
235	KMT2-MUT(N=129) KMT2-WT(N=129)	3.8	9.067	0.04019	HR = 0.736 (95%CI: 0.548 - 0.988)
236	KMT2-MUT(N=129) KMT2-WT(N=129)	3.5	9.067	0.02013	HR = 0.707 (95%CI: 0.527 - 0.949)
237	KMT2-MUT(N=129) KMT2-WT(N=129)	3.2	9.067	0.00052	HR = 0.600 (95%CI: 0.448 - 0.804)
238	KMT2-MUT(N=129) KMT2-WT(N=129)	3.29	9.067	0.00541	HR = 0.662 (95%CI: 0.494 - 0.888)
239	KMT2-MUT(N=129) KMT2-WT(N=129)	3.7	9.067	0.01233	HR = 0.688 (95%CI: 0.511 - 0.924)
240	KMT2-MUT(N=129) KMT2-WT(N=129)	3.6	9.067	0.00148	HR = 0.627 (95%CI: 0.469 - 0.839)
241	KMT2-MUT(N=129) KMT2-WT(N=129)	2.833	9.067	0.00239	HR = 0.641 (95%CI: 0.479 - 0.857)
242	KMT2-MUT(N=129) KMT2-WT(N=129)	3.7	9.067	0.01317	HR = 0.692 (95%CI: 0.516 - 0.928)
243	KMT2-MUT(N=129) KMT2-WT(N=129)	4.05	9.067	0.03766	HR = 0.733 (95%CI: 0.546 - 0.984)
244	KMT2-MUT(N=129) KMT2-WT(N=129)	3.5	9.067	0.00119	HR = 0.622 (95%CI: 0.465 - 0.831)
245	KMT2-MUT(N=129) KMT2-WT(N=129)	3.467	9.067	0.00203	HR = 0.634 (95%CI: 0.473 - 0.849)
246	KMT2-MUT(N=129) KMT2-WT(N=129)	3.567	9.067	0.00932	HR = 0.679 (95%CI: 0.506 - 0.912)
247	KMT2-MUT(N=129) KMT2-WT(N=129)	3.733	9.067	0.00247	HR = 0.639 (95%CI: 0.477 - 0.857)
248	KMT2-MUT(N=129) KMT2-WT(N=129)	4.133	9.067	0.01148	HR = 0.687 (95%CI: 0.512 - 0.921)
249	KMT2-MUT(N=129) KMT2-WT(N=129)	4.567	9.067	0.0091	HR = 0.681 (95%CI: 0.509 - 0.911)
250	KMT2-MUT(N=129) KMT2-WT(N=129)	3.133	9.067	0.00593	HR = 0.665 (95%CI: 0.496 - 0.892)
251	KMT2-MUT(N=129) KMT2-WT(N=129)	3.1	9.067	0.0003	HR = 0.592 (95%CI: 0.443 - 0.790)
252	KMT2-MUT(N=129) KMT2-WT(N=129)	3.767	9.067	0.00969	HR = 0.681 (95%CI: 0.508 - 0.914)
253	KMT2-MUT(N=129) KMT2-WT(N=129)	3.2	9.067	0.00015	HR = 0.572 (95%CI: 0.427 - 0.767)
254	KMT2-MUT(N=129) KMT2-WT(N=129)	3.767	9.067	0.0172	HR = 0.703 (95%CI: 0.525 - 0.942)
255	KMT2-MUT(N=129) KMT2-WT(N=129)	3.333	9.067	0.00561	HR = 0.663 (95%CI: 0.494 - 0.890)
256	KMT2-MUT(N=129) KMT2-WT(N=129)	3.767	9.067	0.01003	HR = 0.682 (95%CI: 0.508 - 0.915)
257	KMT2-MUT(N=129) KMT2-WT(N=129)	3.333	9.067	0.00507	HR = 0.660 (95%CI: 0.492 - 0.885)
258	KMT2-MUT(N=129) KMT2-WT(N=129)	3.5	9.067	0.01159	HR = 0.686 (95%CI: 0.510 - 0.922)
259	KMT2-MUT(N=129) KMT2-WT(N=129)	3.39	9.067	0.00232	HR = 0.638 (95%CI: 0.476 - 0.855)
260	KMT2-MUT(N=129) KMT2-WT(N=129)	3.767	9.067	0.007	HR = 0.671 (95%CI: 0.500 - 0.899)
261	KMT2-MUT(N=129) KMT2-WT(N=129)	3.6	9.067	0.00181	HR = 0.631 (95%CI: 0.471 - 0.845)
262	KMT2-MUT(N=129) KMT2-WT(N=129)	4.05	9.067	0.02899	HR = 0.721 (95%CI: 0.537 - 0.969)
263	KMT2-MUT(N=129) KMT2-WT(N=129)	3.39	9.067	0.00184	HR = 0.631 (95%CI: 0.471 - 0.846)
264	KMT2-MUT(N=129) KMT2-WT(N=129)	4.7	9.067	0.17874	HR = 0.816 (95%CI: 0.605 - 1.099)
265	KMT2-MUT(N=129) KMT2-WT(N=129)	3.233	9.067	0.00101	HR = 0.618 (95%CI: 0.462 - 0.826)
266	KMT2-MUT(N=129) KMT2-WT(N=129)	3.6	9.067	0.00773	HR = 0.674 (95%CI: 0.503 - 0.904)
267	KMT2-MUT(N=129) KMT2-WT(N=129)	3.333	9.067	0.00304	HR = 0.645 (95%CI: 0.481 - 0.865)
268	KMT2-MUT(N=129) KMT2-WT(N=129)	2.867	9.067	0.00019	HR = 0.579 (95%CI: 0.432 - 0.775)
269	KMT2-MUT(N=129) KMT2-WT(N=129)	3.733	9.067	0.00438	HR = 0.657 (95%CI: 0.491 - 0.880)
270	KMT2-MUT(N=129) KMT2-WT(N=129)	3.6	9.067	0.01757	HR = 0.702 (95%CI: 0.523 - 0.943)
271	KMT2-MUT(N=129) KMT2-WT(N=129)	3.6	9.067	0.00675	HR = 0.670 (95%CI: 0.500 - 0.898)
272	KMT2-MUT(N=129) KMT2-WT(N=129)	3.29	9.067	0.00501	HR = 0.659 (95%CI: 0.491 - 0.884)
273	KMT2-MUT(N=129) KMT2-WT(N=129)	3.133	9.067	0.00074	HR = 0.611 (95%CI: 0.457 - 0.816)
274	KMT2-MUT(N=129) KMT2-WT(N=129)	3.6	9.067	0.03512	HR = 0.730 (95%CI: 0.543 - 0.980)
275	KMT2-MUT(N=129) KMT2-WT(N=129)	3.65	9.067	0.00201	HR = 0.635 (95%CI: 0.474 - 0.849)
276	KMT2-MUT(N=129) KMT2-WT(N=129)	3.467	9.067	0.00423	HR = 0.657 (95%CI: 0.491 - 0.879)
277	KMT2-MUT(N=129) KMT2-WT(N=129)	3.567	9.067	0.01088	HR = 0.686 (95%CI: 0.512 - 0.919)
278	KMT2-MUT(N=129) KMT2-WT(N=129)	3.133	9.067	9e-05	HR = 0.565 (95%CI: 0.423 - 0.755)
279	KMT2-MUT(N=129) KMT2-WT(N=129)	3.5	9.067	0.0084	HR = 0.677 (95%CI: 0.505 - 0.907)
280	KMT2-MUT(N=129) KMT2-WT(N=129)	3.3	9.067	0.00859	HR = 0.679 (95%CI: 0.507 - 0.908)
281	KMT2-MUT(N=129) KMT2-WT(N=129)	3.22	9.067	0.00141	HR = 0.625 (95%CI: 0.467 - 0.837)
282	KMT2-MUT(N=129) KMT2-WT(N=129)	3.167	9.067	0.00274	HR = 0.644 (95%CI: 0.481 - 0.862)
283	KMT2-MUT(N=129) KMT2-WT(N=129)	3.567	9.067	0.00356	HR = 0.651 (95%CI: 0.486 - 0.871)
284	KMT2-MUT(N=129) KMT2-WT(N=129)	3.39	9.067	0.0036	HR = 0.649 (95%CI: 0.484 - 0.871)
285	KMT2-MUT(N=129) KMT2-WT(N=129)	3.3	9.067	0.0115	HR = 0.686 (95%CI: 0.511 - 0.921)
286	KMT2-MUT(N=129) KMT2-WT(N=129)	3.233	9.067	0.00059	HR = 0.606 (95%CI: 0.453 - 0.809)
287	KMT2-MUT(N=129) KMT2-WT(N=129)	3.7	9.067	0.00302	HR = 0.647 (95%CI: 0.484 - 0.865)
288	KMT2-MUT(N=129) KMT2-WT(N=129)	3.333	9.067	0.00265	HR = 0.641 (95%CI: 0.478 - 0.860)
289	KMT2-MUT(N=129) KMT2-WT(N=129)	3.6	9.067	0.04288	HR = 0.737 (95%CI: 0.548 - 0.992)
290	KMT2-MUT(N=129) KMT2-WT(N=129)	3.22	9.067	0.00391	HR = 0.654 (95%CI: 0.488 - 0.875)
291	KMT2-MUT(N=129) KMT2-WT(N=129)	3.233	9.067	0.0008	HR = 0.613 (95%CI: 0.459 - 0.819)
292	KMT2-MUT(N=129) KMT2-WT(N=129)	3.39	9.067	0.0026	HR = 0.640 (95%CI: 0.477 - 0.858)
293	KMT2-MUT(N=129) KMT2-WT(N=129)	3.333	9.067	0.0126	HR = 0.690 (95%CI: 0.514 - 0.926)
294	KMT2-MUT(N=129) KMT2-WT(N=129)	3.1	9.067	0.00178	HR = 0.632 (95%CI: 0.472 - 0.846)
295	KMT2-MUT(N=129) KMT2-WT(N=129)	4.467	9.067	0.03409	HR = 0.728 (95%CI: 0.542 - 0.978)
296	KMT2-MUT(N=129) KMT2-WT(N=129)	3.467	9.067	0.01359	HR = 0.691 (95%CI: 0.514 - 0.929)
297	KMT2-MUT(N=129) KMT2-WT(N=129)	3.6	9.067	0.01749	HR = 0.703 (95%CI: 0.525 - 0.942)
298	KMT2-MUT(N=129) KMT2-WT(N=129)	3.467	9.067	0.00472	HR = 0.659 (95%CI: 0.492 - 0.883)
299	KMT2-MUT(N=129) KMT2-WT(N=129)	3.65	9.067	0.03954	HR = 0.736 (95%CI: 0.548 - 0.988)
300	KMT2-MUT(N=129) KMT2-WT(N=129)	3.467	9.067	0.00396	HR = 0.652 (95%CI: 0.486 - 0.875)
301	KMT2-MUT(N=129) KMT2-WT(N=129)	3.65	9.067	0.01275	HR = 0.692 (95%CI: 0.516 - 0.927)
302	KMT2-MUT(N=129) KMT2-WT(N=129)	3.6	9.067	0.0228	HR = 0.714 (95%CI: 0.533 - 0.956)
303	KMT2-MUT(N=129) KMT2-WT(N=129)	3.6	9.067	0.0054	HR = 0.664 (95%CI: 0.496 - 0.888)
304	KMT2-MUT(N=129) KMT2-WT(N=129)	3.6	9.067	0.00496	HR = 0.661 (95%CI: 0.494 - 0.885)
305	KMT2-MUT(N=129) KMT2-WT(N=129)	3.2	9.067	0.0041	HR = 0.651 (95%CI: 0.484 - 0.876)
306	KMT2-MUT(N=129) KMT2-WT(N=129)	4	9.067	0.00303	HR = 0.646 (95%CI: 0.483 - 0.865)
307	KMT2-MUT(N=129) KMT2-WT(N=129)	3.233	9.067	0.00361	HR = 0.650 (95%CI: 0.484 - 0.871)
308	KMT2-MUT(N=129) KMT2-WT(N=129)	3.467	9.067	0.00126	HR = 0.622 (95%CI: 0.465 - 0.833)
309	KMT2-MUT(N=129) KMT2-WT(N=129)	3.333	9.067	0.00311	HR = 0.646 (95%CI: 0.482 - 0.866)
310	KMT2-MUT(N=129) KMT2-WT(N=129)	3.65	9.067	0.00219	HR = 0.638 (95%CI: 0.477 - 0.853)
311	KMT2-MUT(N=129) KMT2-WT(N=129)	3.467	9.067	0.00942	HR = 0.681 (95%CI: 0.508 - 0.913)
312	KMT2-MUT(N=129) KMT2-WT(N=129)	4.11	9.067	0.03075	HR = 0.724 (95%CI: 0.539 - 0.973)
313	KMT2-MUT(N=129) KMT2-WT(N=129)	3.267	9.067	0.00189	HR = 0.633 (95%CI: 0.472 - 0.847)
314	KMT2-MUT(N=129) KMT2-WT(N=129)	4.467	9.067	0.01343	HR = 0.693 (95%CI: 0.518 - 0.929)
315	KMT2-MUT(N=129) KMT2-WT(N=129)	3.3	9.067	0.00923	HR = 0.680 (95%CI: 0.507 - 0.912)
316	KMT2-MUT(N=129) KMT2-WT(N=129)	3.467	9.067	0.00249	HR = 0.638 (95%CI: 0.475 - 0.856)
317	KMT2-MUT(N=129) KMT2-WT(N=129)	3.333	9.067	0.01626	HR = 0.698 (95%CI: 0.519 - 0.938)
318	KMT2-MUT(N=129) KMT2-WT(N=129)	3.333	9.067	0.00085	HR = 0.613 (95%CI: 0.458 - 0.820)
319	KMT2-MUT(N=129) KMT2-WT(N=129)	3.467	9.067	0.00047	HR = 0.599 (95%CI: 0.448 - 0.801)
320	KMT2-MUT(N=129) KMT2-WT(N=129)	3.467	9.067	0.00137	HR = 0.625 (95%CI: 0.467 - 0.836)
321	KMT2-MUT(N=129) KMT2-WT(N=129)	3.8	9.067	0.00192	HR = 0.634 (95%CI: 0.474 - 0.848)
322	KMT2-MUT(N=129) KMT2-WT(N=129)	3.167	9.067	0.00062	HR = 0.605 (95%CI: 0.452 - 0.810)
323	KMT2-MUT(N=129) KMT2-WT(N=129)	3.6	9.067	0.0094	HR = 0.681 (95%CI: 0.509 - 0.913)
324	KMT2-MUT(N=129) KMT2-WT(N=129)	3.6	9.067	0.03471	HR = 0.730 (95%CI: 0.543 - 0.980)
325	KMT2-MUT(N=129) KMT2-WT(N=129)	3.29	9.067	0.00092	HR = 0.615 (95%CI: 0.460 - 0.823)
326	KMT2-MUT(N=129) KMT2-WT(N=129)	3.6	9.067	0.00481	HR = 0.659 (95%CI: 0.492 - 0.883)
327	KMT2-MUT(N=129) KMT2-WT(N=129)	3.567	9.067	0.00383	HR = 0.652 (95%CI: 0.486 - 0.874)
328	KMT2-MUT(N=129) KMT2-WT(N=129)	3.39	9.067	0.00594	HR = 0.665 (95%CI: 0.496 - 0.892)
329	KMT2-MUT(N=129) KMT2-WT(N=129)	3.733	9.067	0.01477	HR = 0.696 (95%CI: 0.518 - 0.934)
330	KMT2-MUT(N=129) KMT2-WT(N=129)	3.233	9.067	0.00228	HR = 0.638 (95%CI: 0.477 - 0.855)
331	KMT2-MUT(N=129) KMT2-WT(N=129)	4.14	9.067	0.01727	HR = 0.703 (95%CI: 0.525 - 0.942)
332	KMT2-MUT(N=129) KMT2-WT(N=129)	3.8	9.067	0.01376	HR = 0.693 (95%CI: 0.516 - 0.930)
333	KMT2-MUT(N=129) KMT2-WT(N=129)	3.29	9.067	0.00173	HR = 0.631 (95%CI: 0.471 - 0.845)
334	KMT2-MUT(N=129) KMT2-WT(N=129)	4.633	9.067	0.03207	HR = 0.728 (95%CI: 0.543 - 0.975)
335	KMT2-MUT(N=129) KMT2-WT(N=129)	3.8	9.067	0.00341	HR = 0.650 (95%CI: 0.486 - 0.870)
336	KMT2-MUT(N=129) KMT2-WT(N=129)	3.333	9.067	0.003	HR = 0.646 (95%CI: 0.483 - 0.865)
337	KMT2-MUT(N=129) KMT2-WT(N=129)	4	9.067	0.04541	HR = 0.740 (95%CI: 0.550 - 0.996)
338	KMT2-MUT(N=129) KMT2-WT(N=129)	3.567	9.067	0.04138	HR = 0.736 (95%CI: 0.548 - 0.990)
339	KMT2-MUT(N=129) KMT2-WT(N=129)	3.333	9.067	0.01008	HR = 0.682 (95%CI: 0.508 - 0.915)
340	KMT2-MUT(N=129) KMT2-WT(N=129)	3.39	9.067	0.0048	HR = 0.659 (95%CI: 0.491 - 0.883)
341	KMT2-MUT(N=129) KMT2-WT(N=129)	3.7	9.067	0.01926	HR = 0.704 (95%CI: 0.523 - 0.947)
342	KMT2-MUT(N=129) KMT2-WT(N=129)	3.567	9.067	0.0289	HR = 0.722 (95%CI: 0.538 - 0.969)
343	KMT2-MUT(N=129) KMT2-WT(N=129)	4.133	9.067	0.03907	HR = 0.734 (95%CI: 0.546 - 0.987)
344	KMT2-MUT(N=129) KMT2-WT(N=129)	3.7	9.067	0.01987	HR = 0.707 (95%CI: 0.526 - 0.949)
345	KMT2-MUT(N=129) KMT2-WT(N=129)	2.967	9.067	6e-05	HR = 0.556 (95%CI: 0.416 - 0.744)
346	KMT2-MUT(N=129) KMT2-WT(N=129)	3.65	9.067	0.01308	HR = 0.692 (95%CI: 0.516 - 0.928)
347	KMT2-MUT(N=129) KMT2-WT(N=129)	3.29	9.067	0.04601	HR = 0.740 (95%CI: 0.550 - 0.997)
348	KMT2-MUT(N=129) KMT2-WT(N=129)	3.333	9.067	0.00369	HR = 0.650 (95%CI: 0.484 - 0.872)
349	KMT2-MUT(N=129) KMT2-WT(N=129)	3.8	9.067	0.00903	HR = 0.680 (95%CI: 0.508 - 0.911)
350	KMT2-MUT(N=129) KMT2-WT(N=129)	3.167	9.067	0.01184	HR = 0.687 (95%CI: 0.511 - 0.923)
351	KMT2-MUT(N=129) KMT2-WT(N=129)	3.267	9.067	0.00312	HR = 0.647 (95%CI: 0.483 - 0.866)
352	KMT2-MUT(N=129) KMT2-WT(N=129)	3.6	9.067	0.00396	HR = 0.655 (95%CI: 0.489 - 0.876)
353	KMT2-MUT(N=129) KMT2-WT(N=129)	3.767	9.067	0.02001	HR = 0.708 (95%CI: 0.528 - 0.949)
354	KMT2-MUT(N=129) KMT2-WT(N=129)	3.6	9.067	0.01908	HR = 0.706 (95%CI: 0.527 - 0.947)
355	KMT2-MUT(N=129) KMT2-WT(N=129)	4	9.067	0.01288	HR = 0.691 (95%CI: 0.515 - 0.927)
356	KMT2-MUT(N=129) KMT2-WT(N=129)	3.333	9.067	0.00479	HR = 0.658 (95%CI: 0.490 - 0.883)
357	KMT2-MUT(N=129) KMT2-WT(N=129)	3.39	9.067	0.00118	HR = 0.621 (95%CI: 0.464 - 0.831)
358	KMT2-MUT(N=129) KMT2-WT(N=129)	3	9.067	0.00205	HR = 0.634 (95%CI: 0.473 - 0.850)
359	KMT2-MUT(N=129) KMT2-WT(N=129)	3.333	9.067	0.00308	HR = 0.647 (95%CI: 0.483 - 0.866)
360	KMT2-MUT(N=129) KMT2-WT(N=129)	3.6	9.067	0.00559	HR = 0.665 (95%CI: 0.496 - 0.890)
361	KMT2-MUT(N=129) KMT2-WT(N=129)	3.3	9.067	0.00397	HR = 0.655 (95%CI: 0.490 - 0.876)
362	KMT2-MUT(N=129) KMT2-WT(N=129)	3.5	9.067	0.03495	HR = 0.729 (95%CI: 0.542 - 0.980)
363	KMT2-MUT(N=129) KMT2-WT(N=129)	3.233	9.067	0.00083	HR = 0.612 (95%CI: 0.458 - 0.819)
364	KMT2-MUT(N=129) KMT2-WT(N=129)	3.5	9.067	0.00059	HR = 0.603 (95%CI: 0.450 - 0.808)
365	KMT2-MUT(N=129) KMT2-WT(N=129)	3.39	9.067	0.00297	HR = 0.644 (95%CI: 0.481 - 0.864)
366	KMT2-MUT(N=129) KMT2-WT(N=129)	3.5	9.067	0.00332	HR = 0.647 (95%CI: 0.483 - 0.868)
367	KMT2-MUT(N=129) KMT2-WT(N=129)	3.333	9.067	0.01904	HR = 0.705 (95%CI: 0.526 - 0.947)
368	KMT2-MUT(N=129) KMT2-WT(N=129)	3.39	9.067	0.0012	HR = 0.623 (95%CI: 0.466 - 0.832)
369	KMT2-MUT(N=129) KMT2-WT(N=129)	3.5	9.067	0.00785	HR = 0.674 (95%CI: 0.503 - 0.904)
370	KMT2-MUT(N=129) KMT2-WT(N=129)	3.65	9.067	0.01284	HR = 0.692 (95%CI: 0.516 - 0.927)
371	KMT2-MUT(N=129) KMT2-WT(N=129)	4.24	9.067	0.05093	HR = 0.746 (95%CI: 0.555 - 1.003)
372	KMT2-MUT(N=129) KMT2-WT(N=129)	3.6	9.067	0.0588	HR = 0.752 (95%CI: 0.559 - 1.012)
373	KMT2-MUT(N=129) KMT2-WT(N=129)	3.567	9.067	0.00408	HR = 0.654 (95%CI: 0.488 - 0.877)
374	KMT2-MUT(N=129) KMT2-WT(N=129)	3.333	9.067	0.00168	HR = 0.632 (95%CI: 0.473 - 0.844)
375	KMT2-MUT(N=129) KMT2-WT(N=129)	3.29	9.067	0.00058	HR = 0.604 (95%CI: 0.452 - 0.808)
376	KMT2-MUT(N=129) KMT2-WT(N=129)	3.233	9.067	0.00143	HR = 0.627 (95%CI: 0.469 - 0.838)
377	KMT2-MUT(N=129) KMT2-WT(N=129)	2.967	9.067	0.00023	HR = 0.584 (95%CI: 0.437 - 0.781)
378	KMT2-MUT(N=129) KMT2-WT(N=129)	3.29	9.067	0.03181	HR = 0.725 (95%CI: 0.539 - 0.975)
379	KMT2-MUT(N=129) KMT2-WT(N=129)	3.7	9.067	0.03133	HR = 0.725 (95%CI: 0.539 - 0.974)
380	KMT2-MUT(N=129) KMT2-WT(N=129)	3.39	9.067	0.0408	HR = 0.734 (95%CI: 0.545 - 0.989)
381	KMT2-MUT(N=129) KMT2-WT(N=129)	3.65	9.067	0.01208	HR = 0.689 (95%CI: 0.514 - 0.924)
382	KMT2-MUT(N=129) KMT2-WT(N=129)	3.767	9.067	0.00333	HR = 0.649 (95%CI: 0.484 - 0.869)
383	KMT2-MUT(N=129) KMT2-WT(N=129)	3.333	9.067	0.02234	HR = 0.712 (95%CI: 0.530 - 0.955)
384	KMT2-MUT(N=129) KMT2-WT(N=129)	3.29	9.067	0.00117	HR = 0.622 (95%CI: 0.466 - 0.831)
385	KMT2-MUT(N=129) KMT2-WT(N=129)	3.5	9.067	0.00145	HR = 0.625 (95%CI: 0.466 - 0.838)
386	KMT2-MUT(N=129) KMT2-WT(N=129)	3.267	9.067	0.00269	HR = 0.642 (95%CI: 0.479 - 0.860)
387	KMT2-MUT(N=129) KMT2-WT(N=129)	3.233	9.067	0.01533	HR = 0.698 (95%CI: 0.520 - 0.936)
388	KMT2-MUT(N=129) KMT2-WT(N=129)	3.733	9.067	0.00927	HR = 0.680 (95%CI: 0.508 - 0.912)
389	KMT2-MUT(N=129) KMT2-WT(N=129)	3.22	9.067	0.00093	HR = 0.616 (95%CI: 0.461 - 0.824)
390	KMT2-MUT(N=129) KMT2-WT(N=129)	3.39	9.067	0.00886	HR = 0.678 (95%CI: 0.506 - 0.910)
391	KMT2-MUT(N=129) KMT2-WT(N=129)	3.133	9.067	6e-05	HR = 0.558 (95%CI: 0.417 - 0.747)
392	KMT2-MUT(N=129) KMT2-WT(N=129)	3.5	9.067	0.00168	HR = 0.631 (95%CI: 0.471 - 0.844)
393	KMT2-MUT(N=129) KMT2-WT(N=129)	3.133	9.067	0.00311	HR = 0.645 (95%CI: 0.481 - 0.865)
394	KMT2-MUT(N=129) KMT2-WT(N=129)	3.333	9.067	0.00349	HR = 0.649 (95%CI: 0.484 - 0.870)
395	KMT2-MUT(N=129) KMT2-WT(N=129)	3.567	9.067	0.00116	HR = 0.621 (95%CI: 0.464 - 0.831)
396	KMT2-MUT(N=129) KMT2-WT(N=129)	3.29	9.067	0.00078	HR = 0.609 (95%CI: 0.454 - 0.816)
397	KMT2-MUT(N=129) KMT2-WT(N=129)	3.133	9.067	0.00088	HR = 0.613 (95%CI: 0.458 - 0.821)
398	KMT2-MUT(N=129) KMT2-WT(N=129)	3.65	9.067	0.01239	HR = 0.691 (95%CI: 0.516 - 0.925)
399	KMT2-MUT(N=129) KMT2-WT(N=129)	3.65	9.067	0.01372	HR = 0.694 (95%CI: 0.517 - 0.930)
400	KMT2-MUT(N=129) KMT2-WT(N=129)	3.39	9.067	0.00906	HR = 0.679 (95%CI: 0.507 - 0.911)
401	KMT2-MUT(N=129) KMT2-WT(N=129)	3.2	9.067	0.00022	HR = 0.585 (95%CI: 0.438 - 0.781)
402	KMT2-MUT(N=129) KMT2-WT(N=129)	3.6	9.067	0.00441	HR = 0.657 (95%CI: 0.490 - 0.880)
403	KMT2-MUT(N=129) KMT2-WT(N=129)	3.6	9.067	0.01908	HR = 0.704 (95%CI: 0.524 - 0.946)
404	KMT2-MUT(N=129) KMT2-WT(N=129)	4.05	9.067	0.08556	HR = 0.771 (95%CI: 0.572 - 1.039)
405	KMT2-MUT(N=129) KMT2-WT(N=129)	3.333	9.067	0.02824	HR = 0.720 (95%CI: 0.535 - 0.968)
406	KMT2-MUT(N=129) KMT2-WT(N=129)	3.7	9.067	0.00866	HR = 0.677 (95%CI: 0.505 - 0.908)
407	KMT2-MUT(N=129) KMT2-WT(N=129)	3.6	9.067	0.00922	HR = 0.678 (95%CI: 0.505 - 0.911)
408	KMT2-MUT(N=129) KMT2-WT(N=129)	3.65	9.067	0.00758	HR = 0.673 (95%CI: 0.501 - 0.902)
409	KMT2-MUT(N=129) KMT2-WT(N=129)	3.29	9.067	0.00025	HR = 0.585 (95%CI: 0.437 - 0.783)
410	KMT2-MUT(N=129) KMT2-WT(N=129)	4	9.067	0.03014	HR = 0.724 (95%CI: 0.540 - 0.972)
411	KMT2-MUT(N=129) KMT2-WT(N=129)	3.267	9.067	0.00012	HR = 0.573 (95%CI: 0.430 - 0.764)
412	KMT2-MUT(N=129) KMT2-WT(N=129)	3.333	9.067	0.00064	HR = 0.606 (95%CI: 0.453 - 0.811)
413	KMT2-MUT(N=129) KMT2-WT(N=129)	3.6	9.067	0.06234	HR = 0.754 (95%CI: 0.559 - 1.017)
414	KMT2-MUT(N=129) KMT2-WT(N=129)	3.2	9.067	0.01004	HR = 0.681 (95%CI: 0.507 - 0.915)
415	KMT2-MUT(N=129) KMT2-WT(N=129)	3.167	9.067	0.00149	HR = 0.625 (95%CI: 0.467 - 0.838)
416	KMT2-MUT(N=129) KMT2-WT(N=129)	3.267	9.067	0.00092	HR = 0.612 (95%CI: 0.456 - 0.821)
417	KMT2-MUT(N=129) KMT2-WT(N=129)	3.467	9.067	0.00027	HR = 0.589 (95%CI: 0.441 - 0.786)
418	KMT2-MUT(N=129) KMT2-WT(N=129)	3.033	9.067	0.00094	HR = 0.618 (95%CI: 0.463 - 0.825)
419	KMT2-MUT(N=129) KMT2-WT(N=129)	4.133	9.067	0.01182	HR = 0.689 (95%CI: 0.514 - 0.923)
420	KMT2-MUT(N=129) KMT2-WT(N=129)	3.333	9.067	0.02717	HR = 0.717 (95%CI: 0.533 - 0.965)
421	KMT2-MUT(N=129) KMT2-WT(N=129)	3.29	9.067	0.0005	HR = 0.602 (95%CI: 0.451 - 0.804)
422	KMT2-MUT(N=129) KMT2-WT(N=129)	3.29	9.067	0.00533	HR = 0.660 (95%CI: 0.492 - 0.887)
423	KMT2-MUT(N=129) KMT2-WT(N=129)	3.6	9.067	0.00385	HR = 0.651 (95%CI: 0.485 - 0.874)
424	KMT2-MUT(N=129) KMT2-WT(N=129)	3.467	9.067	0.0015	HR = 0.625 (95%CI: 0.467 - 0.839)
425	KMT2-MUT(N=129) KMT2-WT(N=129)	3.567	9.067	0.00704	HR = 0.673 (95%CI: 0.503 - 0.900)
426	KMT2-MUT(N=129) KMT2-WT(N=129)	4	9.067	0.01021	HR = 0.683 (95%CI: 0.510 - 0.916)
427	KMT2-MUT(N=129) KMT2-WT(N=129)	4.133	9.067	0.01974	HR = 0.707 (95%CI: 0.526 - 0.948)
428	KMT2-MUT(N=129) KMT2-WT(N=129)	3.333	9.067	0.0007	HR = 0.609 (95%CI: 0.456 - 0.815)
429	KMT2-MUT(N=129) KMT2-WT(N=129)	3.29	9.067	0.0042	HR = 0.654 (95%CI: 0.487 - 0.877)
430	KMT2-MUT(N=129) KMT2-WT(N=129)	3.333	9.067	0.0068	HR = 0.668 (95%CI: 0.498 - 0.897)
431	KMT2-MUT(N=129) KMT2-WT(N=129)	3.333	9.067	0.00222	HR = 0.639 (95%CI: 0.478 - 0.854)
432	KMT2-MUT(N=129) KMT2-WT(N=129)	3.233	9.067	0.0196	HR = 0.705 (95%CI: 0.525 - 0.948)
433	KMT2-MUT(N=129) KMT2-WT(N=129)	4.8	9.067	0.12076	HR = 0.792 (95%CI: 0.589 - 1.065)
434	KMT2-MUT(N=129) KMT2-WT(N=129)	3.6	9.067	0.06794	HR = 0.758 (95%CI: 0.562 - 1.022)
435	KMT2-MUT(N=129) KMT2-WT(N=129)	3.167	9.067	0.00361	HR = 0.650 (95%CI: 0.485 - 0.872)
436	KMT2-MUT(N=129) KMT2-WT(N=129)	3.6	9.067	0.01355	HR = 0.694 (95%CI: 0.518 - 0.930)
437	KMT2-MUT(N=129) KMT2-WT(N=129)	3.6	9.067	0.00657	HR = 0.669 (95%CI: 0.499 - 0.896)
438	KMT2-MUT(N=129) KMT2-WT(N=129)	3.8	9.067	0.01471	HR = 0.695 (95%CI: 0.518 - 0.933)
439	KMT2-MUT(N=129) KMT2-WT(N=129)	3.167	9.067	0.00168	HR = 0.630 (95%CI: 0.471 - 0.843)
440	KMT2-MUT(N=129) KMT2-WT(N=129)	3.6	9.067	0.00685	HR = 0.670 (95%CI: 0.500 - 0.898)
441	KMT2-MUT(N=129) KMT2-WT(N=129)	3.333	9.067	0.00062	HR = 0.604 (95%CI: 0.451 - 0.810)
442	KMT2-MUT(N=129) KMT2-WT(N=129)	3.8	9.067	0.00288	HR = 0.647 (95%CI: 0.485 - 0.864)
443	KMT2-MUT(N=129) KMT2-WT(N=129)	3.133	9.067	0.01196	HR = 0.688 (95%CI: 0.512 - 0.923)
444	KMT2-MUT(N=129) KMT2-WT(N=129)	3.167	9.067	0.00388	HR = 0.653 (95%CI: 0.488 - 0.875)
445	KMT2-MUT(N=129) KMT2-WT(N=129)	4.05	9.067	0.03143	HR = 0.726 (95%CI: 0.541 - 0.974)
446	KMT2-MUT(N=129) KMT2-WT(N=129)	3.7	9.067	0.01555	HR = 0.699 (95%CI: 0.522 - 0.936)
447	KMT2-MUT(N=129) KMT2-WT(N=129)	3.467	9.067	0.00146	HR = 0.626 (95%CI: 0.468 - 0.838)
448	KMT2-MUT(N=129) KMT2-WT(N=129)	4.11	9.067	0.03567	HR = 0.732 (95%CI: 0.545 - 0.981)
449	KMT2-MUT(N=129) KMT2-WT(N=129)	3.65	9.067	0.04742	HR = 0.743 (95%CI: 0.554 - 0.999)
450	KMT2-MUT(N=129) KMT2-WT(N=129)	3.333	9.067	0.00027	HR = 0.589 (95%CI: 0.441 - 0.786)
451	KMT2-MUT(N=129) KMT2-WT(N=129)	3.467	9.067	0.00083	HR = 0.614 (95%CI: 0.459 - 0.820)
452	KMT2-MUT(N=129) KMT2-WT(N=129)	3.267	9.067	0.00149	HR = 0.628 (95%CI: 0.470 - 0.840)
453	KMT2-MUT(N=129) KMT2-WT(N=129)	3.29	9.067	0.00037	HR = 0.594 (95%CI: 0.444 - 0.795)
454	KMT2-MUT(N=129) KMT2-WT(N=129)	3.7	9.067	0.0173	HR = 0.702 (95%CI: 0.523 - 0.942)
455	KMT2-MUT(N=129) KMT2-WT(N=129)	3.6	9.067	0.00962	HR = 0.682 (95%CI: 0.508 - 0.913)
456	KMT2-MUT(N=129) KMT2-WT(N=129)	3.6	9.067	0.00623	HR = 0.668 (95%CI: 0.499 - 0.895)
457	KMT2-MUT(N=129) KMT2-WT(N=129)	4.24	9.067	0.12343	HR = 0.793 (95%CI: 0.590 - 1.067)
458	KMT2-MUT(N=129) KMT2-WT(N=129)	3.333	9.067	0.00781	HR = 0.673 (95%CI: 0.501 - 0.904)
459	KMT2-MUT(N=129) KMT2-WT(N=129)	3.22	9.067	0.00115	HR = 0.623 (95%CI: 0.466 - 0.831)
460	KMT2-MUT(N=129) KMT2-WT(N=129)	3.7	9.067	0.03807	HR = 0.735 (95%CI: 0.548 - 0.985)
461	KMT2-MUT(N=129) KMT2-WT(N=129)	3.567	9.067	0.0058	HR = 0.666 (95%CI: 0.498 - 0.892)
462	KMT2-MUT(N=129) KMT2-WT(N=129)	3.29	9.067	0.0009	HR = 0.615 (95%CI: 0.460 - 0.822)
463	KMT2-MUT(N=129) KMT2-WT(N=129)	4.133	9.067	0.0153	HR = 0.700 (95%CI: 0.523 - 0.936)
464	KMT2-MUT(N=129) KMT2-WT(N=129)	3.3	9.067	0.00251	HR = 0.641 (95%CI: 0.478 - 0.858)
465	KMT2-MUT(N=129) KMT2-WT(N=129)	3.6	9.067	0.0246	HR = 0.714 (95%CI: 0.531 - 0.960)
466	KMT2-MUT(N=129) KMT2-WT(N=129)	3.167	9.067	7e-05	HR = 0.563 (95%CI: 0.422 - 0.752)
467	KMT2-MUT(N=129) KMT2-WT(N=129)	4	9.067	0.02543	HR = 0.715 (95%CI: 0.531 - 0.962)
468	KMT2-MUT(N=129) KMT2-WT(N=129)	3.6	9.067	0.03375	HR = 0.727 (95%CI: 0.541 - 0.978)
469	KMT2-MUT(N=129) KMT2-WT(N=129)	3.267	9.067	0.00686	HR = 0.670 (95%CI: 0.500 - 0.898)
470	KMT2-MUT(N=129) KMT2-WT(N=129)	3.8	9.067	0.01921	HR = 0.707 (95%CI: 0.528 - 0.947)
471	KMT2-MUT(N=129) KMT2-WT(N=129)	4	9.067	0.01685	HR = 0.700 (95%CI: 0.521 - 0.940)
472	KMT2-MUT(N=129) KMT2-WT(N=129)	3.22	9.067	0.00194	HR = 0.632 (95%CI: 0.471 - 0.848)
473	KMT2-MUT(N=129) KMT2-WT(N=129)	3.6	9.067	0.01863	HR = 0.705 (95%CI: 0.525 - 0.946)
474	KMT2-MUT(N=129) KMT2-WT(N=129)	3.6	9.067	0.01143	HR = 0.686 (95%CI: 0.511 - 0.921)
475	KMT2-MUT(N=129) KMT2-WT(N=129)	3.733	9.067	0.01229	HR = 0.691 (95%CI: 0.516 - 0.925)
476	KMT2-MUT(N=129) KMT2-WT(N=129)	3.65	9.067	0.00412	HR = 0.655 (95%CI: 0.489 - 0.877)
477	KMT2-MUT(N=129) KMT2-WT(N=129)	3.733	9.067	0.0029	HR = 0.646 (95%CI: 0.483 - 0.864)
478	KMT2-MUT(N=129) KMT2-WT(N=129)	3.8	9.067	0.01834	HR = 0.703 (95%CI: 0.523 - 0.944)
479	KMT2-MUT(N=129) KMT2-WT(N=129)	3.233	9.067	0.00316	HR = 0.648 (95%CI: 0.485 - 0.867)
480	KMT2-MUT(N=129) KMT2-WT(N=129)	3.167	9.067	0.00356	HR = 0.650 (95%CI: 0.485 - 0.871)
481	KMT2-MUT(N=129) KMT2-WT(N=129)	3.733	9.067	0.00316	HR = 0.649 (95%CI: 0.486 - 0.867)
482	KMT2-MUT(N=129) KMT2-WT(N=129)	3.65	9.067	0.00917	HR = 0.680 (95%CI: 0.507 - 0.911)
483	KMT2-MUT(N=129) KMT2-WT(N=129)	3.6	9.067	0.00629	HR = 0.668 (95%CI: 0.499 - 0.895)
484	KMT2-MUT(N=129) KMT2-WT(N=129)	3.467	9.067	0.00297	HR = 0.644 (95%CI: 0.480 - 0.864)
485	KMT2-MUT(N=129) KMT2-WT(N=129)	3.333	9.067	0.005	HR = 0.658 (95%CI: 0.489 - 0.884)
486	KMT2-MUT(N=129) KMT2-WT(N=129)	3.3	9.067	0.0011	HR = 0.620 (95%CI: 0.464 - 0.829)
487	KMT2-MUT(N=129) KMT2-WT(N=129)	3.167	9.067	7e-05	HR = 0.563 (95%CI: 0.422 - 0.751)
488	KMT2-MUT(N=129) KMT2-WT(N=129)	3.333	9.067	0.00192	HR = 0.633 (95%CI: 0.473 - 0.848)
489	KMT2-MUT(N=129) KMT2-WT(N=129)	3.167	9.067	0.00259	HR = 0.642 (95%CI: 0.480 - 0.859)
490	KMT2-MUT(N=129) KMT2-WT(N=129)	3.567	9.067	0.0037	HR = 0.653 (95%CI: 0.488 - 0.873)
491	KMT2-MUT(N=129) KMT2-WT(N=129)	3.567	9.067	0.0189	HR = 0.704 (95%CI: 0.524 - 0.946)
492	KMT2-MUT(N=129) KMT2-WT(N=129)	3.22	9.067	0.00065	HR = 0.608 (95%CI: 0.454 - 0.812)
493	KMT2-MUT(N=129) KMT2-WT(N=129)	4	9.067	0.04094	HR = 0.736 (95%CI: 0.548 - 0.989)
494	KMT2-MUT(N=129) KMT2-WT(N=129)	4.14	9.067	0.01707	HR = 0.700 (95%CI: 0.520 - 0.940)
495	KMT2-MUT(N=129) KMT2-WT(N=129)	3.133	9.067	0.00232	HR = 0.638 (95%CI: 0.476 - 0.855)
496	KMT2-MUT(N=129) KMT2-WT(N=129)	4.467	9.067	0.07733	HR = 0.766 (95%CI: 0.568 - 1.031)
497	KMT2-MUT(N=129) KMT2-WT(N=129)	4	9.067	0.02121	HR = 0.711 (95%CI: 0.530 - 0.952)
498	KMT2-MUT(N=129) KMT2-WT(N=129)	3.6	9.067	0.00487	HR = 0.658 (95%CI: 0.491 - 0.883)
499	KMT2-MUT(N=129) KMT2-WT(N=129)	2.967	9.067	0.00137	HR = 0.624 (95%CI: 0.465 - 0.836)
500	KMT2-MUT(N=129) KMT2-WT(N=129)	3.2	9.067	0.00054	HR = 0.602 (95%CI: 0.450 - 0.805)
501	KMT2-MUT(N=129) KMT2-WT(N=129)	3.333	9.067	0.05648	HR = 0.750 (95%CI: 0.557 - 1.010)
502	KMT2-MUT(N=129) KMT2-WT(N=129)	3.733	9.067	0.05252	HR = 0.748 (95%CI: 0.557 - 1.005)
503	KMT2-MUT(N=129) KMT2-WT(N=129)	3.6	9.067	0.00204	HR = 0.635 (95%CI: 0.474 - 0.850)
504	KMT2-MUT(N=129) KMT2-WT(N=129)	3.733	9.067	0.06321	HR = 0.756 (95%CI: 0.562 - 1.017)
505	KMT2-MUT(N=129) KMT2-WT(N=129)	4.24	9.067	0.00497	HR = 0.661 (95%CI: 0.494 - 0.885)
506	KMT2-MUT(N=129) KMT2-WT(N=129)	3.333	9.067	0.00066	HR = 0.606 (95%CI: 0.452 - 0.811)
507	KMT2-MUT(N=129) KMT2-WT(N=129)	3.333	9.067	0.02173	HR = 0.710 (95%CI: 0.529 - 0.953)
508	KMT2-MUT(N=129) KMT2-WT(N=129)	3.567	9.067	0.01014	HR = 0.684 (95%CI: 0.510 - 0.916)
509	KMT2-MUT(N=129) KMT2-WT(N=129)	3.167	9.067	0.00274	HR = 0.641 (95%CI: 0.478 - 0.861)
510	KMT2-MUT(N=129) KMT2-WT(N=129)	3.2	9.067	0.00088	HR = 0.615 (95%CI: 0.460 - 0.822)
511	KMT2-MUT(N=129) KMT2-WT(N=129)	4.24	9.067	0.07666	HR = 0.765 (95%CI: 0.568 - 1.031)
512	KMT2-MUT(N=129) KMT2-WT(N=129)	3.65	9.067	0.04235	HR = 0.738 (95%CI: 0.550 - 0.991)
513	KMT2-MUT(N=129) KMT2-WT(N=129)	3.6	9.067	0.00158	HR = 0.630 (95%CI: 0.471 - 0.842)
514	KMT2-MUT(N=129) KMT2-WT(N=129)	2.967	9.067	2e-05	HR = 0.535 (95%CI: 0.400 - 0.714)
515	KMT2-MUT(N=129) KMT2-WT(N=129)	3.567	9.067	0.01312	HR = 0.690 (95%CI: 0.513 - 0.927)
516	KMT2-MUT(N=129) KMT2-WT(N=129)	3.567	9.067	0.00918	HR = 0.680 (95%CI: 0.507 - 0.911)
517	KMT2-MUT(N=129) KMT2-WT(N=129)	4.11	9.067	0.06388	HR = 0.757 (95%CI: 0.563 - 1.018)
518	KMT2-MUT(N=129) KMT2-WT(N=129)	3.29	9.067	0.00251	HR = 0.640 (95%CI: 0.478 - 0.858)
519	KMT2-MUT(N=129) KMT2-WT(N=129)	3.467	9.067	0.01731	HR = 0.701 (95%CI: 0.523 - 0.941)
520	KMT2-MUT(N=129) KMT2-WT(N=129)	3.6	9.067	0.01425	HR = 0.694 (95%CI: 0.517 - 0.932)
521	KMT2-MUT(N=129) KMT2-WT(N=129)	3.333	9.067	0.00244	HR = 0.641 (95%CI: 0.479 - 0.857)
522	KMT2-MUT(N=129) KMT2-WT(N=129)	3.233	9.067	0.00111	HR = 0.622 (95%CI: 0.466 - 0.831)
523	KMT2-MUT(N=129) KMT2-WT(N=129)	3	9.067	0.00656	HR = 0.669 (95%CI: 0.500 - 0.897)
524	KMT2-MUT(N=129) KMT2-WT(N=129)	3.167	9.067	0.0001	HR = 0.565 (95%CI: 0.421 - 0.757)
525	KMT2-MUT(N=129) KMT2-WT(N=129)	3.65	9.067	0.00264	HR = 0.642 (95%CI: 0.479 - 0.860)
526	KMT2-MUT(N=129) KMT2-WT(N=129)	3.333	9.067	0.0022	HR = 0.638 (95%CI: 0.477 - 0.854)
527	KMT2-MUT(N=129) KMT2-WT(N=129)	3.3	9.067	0.00109	HR = 0.619 (95%CI: 0.463 - 0.829)
528	KMT2-MUT(N=129) KMT2-WT(N=129)	3.467	9.067	0.00227	HR = 0.638 (95%CI: 0.477 - 0.854)
529	KMT2-MUT(N=129) KMT2-WT(N=129)	3.267	9.067	0.00155	HR = 0.627 (95%CI: 0.468 - 0.840)
530	KMT2-MUT(N=129) KMT2-WT(N=129)	3.733	9.067	0.00568	HR = 0.663 (95%CI: 0.495 - 0.890)
531	KMT2-MUT(N=129) KMT2-WT(N=129)	3.233	9.067	0.00011	HR = 0.567 (95%CI: 0.423 - 0.759)
532	KMT2-MUT(N=129) KMT2-WT(N=129)	3.7	9.067	0.01512	HR = 0.696 (95%CI: 0.519 - 0.935)
533	KMT2-MUT(N=129) KMT2-WT(N=129)	4.133	9.067	0.0452	HR = 0.741 (95%CI: 0.551 - 0.996)
534	KMT2-MUT(N=129) KMT2-WT(N=129)	3.733	9.067	0.00558	HR = 0.665 (95%CI: 0.497 - 0.890)
535	KMT2-MUT(N=129) KMT2-WT(N=129)	3.7	9.067	0.09379	HR = 0.776 (95%CI: 0.576 - 1.046)
536	KMT2-MUT(N=129) KMT2-WT(N=129)	4.11	9.067	0.03234	HR = 0.725 (95%CI: 0.539 - 0.975)
537	KMT2-MUT(N=129) KMT2-WT(N=129)	3.733	9.067	0.00564	HR = 0.665 (95%CI: 0.497 - 0.890)
538	KMT2-MUT(N=129) KMT2-WT(N=129)	3.167	9.067	3e-05	HR = 0.547 (95%CI: 0.409 - 0.731)
539	KMT2-MUT(N=129) KMT2-WT(N=129)	3.3	9.067	0.00274	HR = 0.641 (95%CI: 0.478 - 0.860)
540	KMT2-MUT(N=129) KMT2-WT(N=129)	3.333	9.067	0.00084	HR = 0.612 (95%CI: 0.457 - 0.819)
541	KMT2-MUT(N=129) KMT2-WT(N=129)	3.733	9.067	0.00671	HR = 0.669 (95%CI: 0.499 - 0.897)
542	KMT2-MUT(N=129) KMT2-WT(N=129)	3.6	9.067	0.00513	HR = 0.661 (95%CI: 0.494 - 0.886)
543	KMT2-MUT(N=129) KMT2-WT(N=129)	3.3	9.067	0.00065	HR = 0.607 (95%CI: 0.453 - 0.811)
544	KMT2-MUT(N=129) KMT2-WT(N=129)	3.767	9.067	0.00732	HR = 0.674 (95%CI: 0.504 - 0.902)
545	KMT2-MUT(N=129) KMT2-WT(N=129)	3.267	9.067	0.00071	HR = 0.611 (95%CI: 0.458 - 0.816)
546	KMT2-MUT(N=129) KMT2-WT(N=129)	3.65	9.067	0.02187	HR = 0.711 (95%CI: 0.529 - 0.954)
547	KMT2-MUT(N=129) KMT2-WT(N=129)	3.3	9.067	0.00458	HR = 0.658 (95%CI: 0.492 - 0.882)
548	KMT2-MUT(N=129) KMT2-WT(N=129)	3.39	9.067	0.00101	HR = 0.617 (95%CI: 0.461 - 0.826)
549	KMT2-MUT(N=129) KMT2-WT(N=129)	3.3	9.067	0.00268	HR = 0.641 (95%CI: 0.478 - 0.860)
550	KMT2-MUT(N=129) KMT2-WT(N=129)	3.333	9.067	0.0021	HR = 0.634 (95%CI: 0.473 - 0.851)
551	KMT2-MUT(N=129) KMT2-WT(N=129)	4.133	9.067	0.02865	HR = 0.721 (95%CI: 0.537 - 0.968)
552	KMT2-MUT(N=129) KMT2-WT(N=129)	3.6	9.067	0.00236	HR = 0.637 (95%CI: 0.475 - 0.855)
553	KMT2-MUT(N=129) KMT2-WT(N=129)	3.467	9.067	0.00382	HR = 0.656 (95%CI: 0.491 - 0.875)
554	KMT2-MUT(N=129) KMT2-WT(N=129)	4.11	9.067	0.04007	HR = 0.737 (95%CI: 0.550 - 0.988)
555	KMT2-MUT(N=129) KMT2-WT(N=129)	3.39	9.067	0.00383	HR = 0.653 (95%CI: 0.488 - 0.874)
556	KMT2-MUT(N=129) KMT2-WT(N=129)	3.467	9.067	0.00153	HR = 0.628 (95%CI: 0.470 - 0.840)
557	KMT2-MUT(N=129) KMT2-WT(N=129)	3.467	9.067	0.00228	HR = 0.638 (95%CI: 0.477 - 0.855)
558	KMT2-MUT(N=129) KMT2-WT(N=129)	3.333	9.067	0.01072	HR = 0.685 (95%CI: 0.511 - 0.918)
559	KMT2-MUT(N=129) KMT2-WT(N=129)	3.6	9.067	0.01266	HR = 0.689 (95%CI: 0.513 - 0.926)
560	KMT2-MUT(N=129) KMT2-WT(N=129)	3.467	9.067	0.00936	HR = 0.680 (95%CI: 0.507 - 0.912)
561	KMT2-MUT(N=129) KMT2-WT(N=129)	3.767	9.067	0.0237	HR = 0.714 (95%CI: 0.532 - 0.958)
562	KMT2-MUT(N=129) KMT2-WT(N=129)	3.767	9.067	0.08136	HR = 0.770 (95%CI: 0.572 - 1.035)
563	KMT2-MUT(N=129) KMT2-WT(N=129)	3.333	9.067	0.00326	HR = 0.648 (95%CI: 0.484 - 0.868)
564	KMT2-MUT(N=129) KMT2-WT(N=129)	3.567	9.067	0.00516	HR = 0.660 (95%CI: 0.492 - 0.886)
565	KMT2-MUT(N=129) KMT2-WT(N=129)	3.167	9.067	0.01019	HR = 0.684 (95%CI: 0.510 - 0.916)
566	KMT2-MUT(N=129) KMT2-WT(N=129)	3.767	9.067	0.01203	HR = 0.688 (95%CI: 0.513 - 0.924)
567	KMT2-MUT(N=129) KMT2-WT(N=129)	3.29	9.067	0.01718	HR = 0.700 (95%CI: 0.521 - 0.941)
568	KMT2-MUT(N=129) KMT2-WT(N=129)	4.14	9.067	0.01765	HR = 0.703 (95%CI: 0.524 - 0.943)
569	KMT2-MUT(N=129) KMT2-WT(N=129)	3.7	9.067	0.01031	HR = 0.683 (95%CI: 0.509 - 0.916)
570	KMT2-MUT(N=129) KMT2-WT(N=129)	4.05	9.067	0.00866	HR = 0.678 (95%CI: 0.506 - 0.909)
571	KMT2-MUT(N=129) KMT2-WT(N=129)	3.6	9.067	0.01014	HR = 0.684 (95%CI: 0.511 - 0.916)
572	KMT2-MUT(N=129) KMT2-WT(N=129)	3.8	9.067	0.01189	HR = 0.690 (95%CI: 0.516 - 0.923)
573	KMT2-MUT(N=129) KMT2-WT(N=129)	4.14	9.067	0.0279	HR = 0.721 (95%CI: 0.537 - 0.967)
574	KMT2-MUT(N=129) KMT2-WT(N=129)	4.7	9.067	0.04258	HR = 0.740 (95%CI: 0.552 - 0.992)
575	KMT2-MUT(N=129) KMT2-WT(N=129)	3.3	9.067	0.00434	HR = 0.655 (95%CI: 0.489 - 0.879)
576	KMT2-MUT(N=129) KMT2-WT(N=129)	3.8	9.067	0.0261	HR = 0.720 (95%CI: 0.537 - 0.964)
577	KMT2-MUT(N=129) KMT2-WT(N=129)	4.467	9.067	0.16078	HR = 0.808 (95%CI: 0.599 - 1.090)
578	KMT2-MUT(N=129) KMT2-WT(N=129)	3.767	9.067	0.0043	HR = 0.656 (95%CI: 0.490 - 0.879)
579	KMT2-MUT(N=129) KMT2-WT(N=129)	3.333	9.067	0.00598	HR = 0.666 (95%CI: 0.497 - 0.893)
580	KMT2-MUT(N=129) KMT2-WT(N=129)	3.39	9.067	0.0024	HR = 0.642 (95%CI: 0.481 - 0.858)
581	KMT2-MUT(N=129) KMT2-WT(N=129)	3.733	9.067	0.01065	HR = 0.686 (95%CI: 0.512 - 0.918)
582	KMT2-MUT(N=129) KMT2-WT(N=129)	3.233	9.067	0.00056	HR = 0.601 (95%CI: 0.449 - 0.806)
583	KMT2-MUT(N=129) KMT2-WT(N=129)	3.5	9.067	0.00269	HR = 0.644 (95%CI: 0.482 - 0.861)
584	KMT2-MUT(N=129) KMT2-WT(N=129)	4	9.067	0.03424	HR = 0.730 (95%CI: 0.544 - 0.979)
585	KMT2-MUT(N=129) KMT2-WT(N=129)	3.39	9.067	0.00466	HR = 0.658 (95%CI: 0.491 - 0.882)
586	KMT2-MUT(N=129) KMT2-WT(N=129)	3.65	9.067	0.03734	HR = 0.733 (95%CI: 0.545 - 0.984)
587	KMT2-MUT(N=129) KMT2-WT(N=129)	3.29	9.067	0.04697	HR = 0.742 (95%CI: 0.551 - 0.998)
588	KMT2-MUT(N=129) KMT2-WT(N=129)	3.767	9.067	0.01199	HR = 0.688 (95%CI: 0.513 - 0.923)
589	KMT2-MUT(N=129) KMT2-WT(N=129)	3.567	9.067	0.03144	HR = 0.725 (95%CI: 0.539 - 0.974)
590	KMT2-MUT(N=129) KMT2-WT(N=129)	3.333	9.067	0.00207	HR = 0.637 (95%CI: 0.477 - 0.852)
591	KMT2-MUT(N=129) KMT2-WT(N=129)	3.233	9.067	0.02134	HR = 0.710 (95%CI: 0.530 - 0.953)
592	KMT2-MUT(N=129) KMT2-WT(N=129)	3.033	9.067	0.0003	HR = 0.590 (95%CI: 0.441 - 0.788)
593	KMT2-MUT(N=129) KMT2-WT(N=129)	3.733	9.067	0.01447	HR = 0.696 (95%CI: 0.519 - 0.933)
594	KMT2-MUT(N=129) KMT2-WT(N=129)	3.7	9.067	0.0132	HR = 0.693 (95%CI: 0.517 - 0.928)
595	KMT2-MUT(N=129) KMT2-WT(N=129)	3.7	9.067	0.00404	HR = 0.652 (95%CI: 0.486 - 0.875)
596	KMT2-MUT(N=129) KMT2-WT(N=129)	2.967	9.067	0.00085	HR = 0.612 (95%CI: 0.457 - 0.820)
597	KMT2-MUT(N=129) KMT2-WT(N=129)	3.267	9.067	0.00371	HR = 0.652 (95%CI: 0.486 - 0.873)
598	KMT2-MUT(N=129) KMT2-WT(N=129)	3.39	9.067	0.00275	HR = 0.643 (95%CI: 0.480 - 0.861)
599	KMT2-MUT(N=129) KMT2-WT(N=129)	3.467	9.067	0.00334	HR = 0.647 (95%CI: 0.482 - 0.868)
600	KMT2-MUT(N=129) KMT2-WT(N=129)	3.267	9.067	0.00131	HR = 0.624 (95%CI: 0.467 - 0.835)
601	KMT2-MUT(N=129) KMT2-WT(N=129)	4.14	9.067	0.02749	HR = 0.720 (95%CI: 0.537 - 0.966)
602	KMT2-MUT(N=129) KMT2-WT(N=129)	3.233	9.067	0.00135	HR = 0.624 (95%CI: 0.466 - 0.836)
603	KMT2-MUT(N=129) KMT2-WT(N=129)	3.8	9.067	0.02063	HR = 0.710 (95%CI: 0.530 - 0.951)
604	KMT2-MUT(N=129) KMT2-WT(N=129)	3.39	9.067	0.001	HR = 0.614 (95%CI: 0.458 - 0.824)
605	KMT2-MUT(N=129) KMT2-WT(N=129)	3.39	9.067	0.00522	HR = 0.659 (95%CI: 0.491 - 0.886)
606	KMT2-MUT(N=129) KMT2-WT(N=129)	3.233	9.067	0.00083	HR = 0.612 (95%CI: 0.457 - 0.819)
607	KMT2-MUT(N=129) KMT2-WT(N=129)	3.767	9.067	0.00287	HR = 0.645 (95%CI: 0.481 - 0.863)
608	KMT2-MUT(N=129) KMT2-WT(N=129)	3.567	9.067	0.02673	HR = 0.719 (95%CI: 0.536 - 0.965)
609	KMT2-MUT(N=129) KMT2-WT(N=129)	3.3	9.067	0.00165	HR = 0.630 (95%CI: 0.471 - 0.843)
610	KMT2-MUT(N=129) KMT2-WT(N=129)	3.333	9.067	0.005	HR = 0.659 (95%CI: 0.490 - 0.884)
611	KMT2-MUT(N=129) KMT2-WT(N=129)	3.333	9.067	0.006	HR = 0.666 (95%CI: 0.496 - 0.892)
612	KMT2-MUT(N=129) KMT2-WT(N=129)	3.467	9.067	0.00746	HR = 0.672 (95%CI: 0.501 - 0.902)
613	KMT2-MUT(N=129) KMT2-WT(N=129)	3.39	9.067	0.00106	HR = 0.619 (95%CI: 0.463 - 0.828)
614	KMT2-MUT(N=129) KMT2-WT(N=129)	3.39	9.067	0.001	HR = 0.618 (95%CI: 0.462 - 0.826)
615	KMT2-MUT(N=129) KMT2-WT(N=129)	3.133	9.067	0.00128	HR = 0.622 (95%CI: 0.464 - 0.833)
616	KMT2-MUT(N=129) KMT2-WT(N=129)	4.14	9.067	0.01621	HR = 0.700 (95%CI: 0.522 - 0.939)
617	KMT2-MUT(N=129) KMT2-WT(N=129)	3.733	9.067	0.01425	HR = 0.695 (95%CI: 0.519 - 0.932)
618	KMT2-MUT(N=129) KMT2-WT(N=129)	3.39	9.067	0.00267	HR = 0.644 (95%CI: 0.482 - 0.861)
619	KMT2-MUT(N=129) KMT2-WT(N=129)	3.5	9.067	0.00358	HR = 0.650 (95%CI: 0.485 - 0.871)
620	KMT2-MUT(N=129) KMT2-WT(N=129)	3.3	9.067	0.01152	HR = 0.688 (95%CI: 0.513 - 0.922)
621	KMT2-MUT(N=129) KMT2-WT(N=129)	3.333	9.067	0.00177	HR = 0.632 (95%CI: 0.473 - 0.846)
622	KMT2-MUT(N=129) KMT2-WT(N=129)	3.3	9.067	0.00234	HR = 0.641 (95%CI: 0.480 - 0.857)
623	KMT2-MUT(N=129) KMT2-WT(N=129)	4.05	9.067	0.02925	HR = 0.723 (95%CI: 0.539 - 0.970)
624	KMT2-MUT(N=129) KMT2-WT(N=129)	3.567	9.067	0.00394	HR = 0.652 (95%CI: 0.486 - 0.875)
625	KMT2-MUT(N=129) KMT2-WT(N=129)	4.05	9.067	0.01164	HR = 0.688 (95%CI: 0.514 - 0.922)
626	KMT2-MUT(N=129) KMT2-WT(N=129)	3.567	9.067	0.00473	HR = 0.659 (95%CI: 0.492 - 0.883)
627	KMT2-MUT(N=129) KMT2-WT(N=129)	3.7	9.067	0.01126	HR = 0.687 (95%CI: 0.513 - 0.921)
628	KMT2-MUT(N=129) KMT2-WT(N=129)	3.29	9.067	0.00122	HR = 0.622 (95%CI: 0.465 - 0.832)
629	KMT2-MUT(N=129) KMT2-WT(N=129)	4.133	9.067	0.00639	HR = 0.666 (95%CI: 0.496 - 0.894)
630	KMT2-MUT(N=129) KMT2-WT(N=129)	3.7	9.067	0.01747	HR = 0.703 (95%CI: 0.524 - 0.942)
631	KMT2-MUT(N=129) KMT2-WT(N=129)	4.7	9.067	0.08011	HR = 0.770 (95%CI: 0.574 - 1.034)
632	KMT2-MUT(N=129) KMT2-WT(N=129)	3.3	9.067	0.00373	HR = 0.650 (95%CI: 0.485 - 0.872)
633	KMT2-MUT(N=129) KMT2-WT(N=129)	3.233	9.067	8e-05	HR = 0.561 (95%CI: 0.420 - 0.751)
634	KMT2-MUT(N=129) KMT2-WT(N=129)	3.5	9.067	0.00531	HR = 0.663 (95%CI: 0.495 - 0.888)
635	KMT2-MUT(N=129) KMT2-WT(N=129)	3.567	9.067	0.01478	HR = 0.697 (95%CI: 0.521 - 0.934)
636	KMT2-MUT(N=129) KMT2-WT(N=129)	3.467	9.067	0.00169	HR = 0.631 (95%CI: 0.472 - 0.844)
637	KMT2-MUT(N=129) KMT2-WT(N=129)	3.29	9.067	0.00174	HR = 0.630 (95%CI: 0.471 - 0.844)
638	KMT2-MUT(N=129) KMT2-WT(N=129)	3.7	9.067	0.00102	HR = 0.617 (95%CI: 0.461 - 0.826)
639	KMT2-MUT(N=129) KMT2-WT(N=129)	4	9.067	0.0192	HR = 0.707 (95%CI: 0.527 - 0.947)
640	KMT2-MUT(N=129) KMT2-WT(N=129)	3.333	9.067	0.00064	HR = 0.609 (95%CI: 0.456 - 0.813)
641	KMT2-MUT(N=129) KMT2-WT(N=129)	3.167	9.067	0.00214	HR = 0.636 (95%CI: 0.475 - 0.852)
642	KMT2-MUT(N=129) KMT2-WT(N=129)	4.14	9.067	0.06439	HR = 0.760 (95%CI: 0.567 - 1.018)
643	KMT2-MUT(N=129) KMT2-WT(N=129)	3.133	9.067	0.00053	HR = 0.602 (95%CI: 0.450 - 0.805)
644	KMT2-MUT(N=129) KMT2-WT(N=129)	3.333	9.067	0.00243	HR = 0.641 (95%CI: 0.479 - 0.857)
645	KMT2-MUT(N=129) KMT2-WT(N=129)	3.29	9.067	0.00491	HR = 0.658 (95%CI: 0.490 - 0.884)
646	KMT2-MUT(N=129) KMT2-WT(N=129)	3.467	9.067	0.00145	HR = 0.626 (95%CI: 0.468 - 0.838)
647	KMT2-MUT(N=129) KMT2-WT(N=129)	3.467	9.067	0.04148	HR = 0.736 (95%CI: 0.548 - 0.990)
648	KMT2-MUT(N=129) KMT2-WT(N=129)	3.733	9.067	0.02814	HR = 0.722 (95%CI: 0.538 - 0.968)
649	KMT2-MUT(N=129) KMT2-WT(N=129)	3.39	9.067	0.02704	HR = 0.718 (95%CI: 0.535 - 0.965)
650	KMT2-MUT(N=129) KMT2-WT(N=129)	3.5	9.067	0.00926	HR = 0.681 (95%CI: 0.509 - 0.912)
651	KMT2-MUT(N=129) KMT2-WT(N=129)	3.167	9.067	0.00026	HR = 0.584 (95%CI: 0.436 - 0.783)
652	KMT2-MUT(N=129) KMT2-WT(N=129)	3.333	9.067	0.00223	HR = 0.637 (95%CI: 0.476 - 0.853)
653	KMT2-MUT(N=129) KMT2-WT(N=129)	3.167	9.067	0.00573	HR = 0.664 (95%CI: 0.495 - 0.890)
654	KMT2-MUT(N=129) KMT2-WT(N=129)	4.433	9.067	0.13165	HR = 0.797 (95%CI: 0.593 - 1.072)
655	KMT2-MUT(N=129) KMT2-WT(N=129)	3.7	9.067	0.01321	HR = 0.692 (95%CI: 0.516 - 0.928)
656	KMT2-MUT(N=129) KMT2-WT(N=129)	3.29	9.067	0.00042	HR = 0.599 (95%CI: 0.448 - 0.799)
657	KMT2-MUT(N=129) KMT2-WT(N=129)	3.2	9.067	0.01838	HR = 0.704 (95%CI: 0.525 - 0.945)
658	KMT2-MUT(N=129) KMT2-WT(N=129)	4.05	9.067	0.03303	HR = 0.726 (95%CI: 0.540 - 0.977)
659	KMT2-MUT(N=129) KMT2-WT(N=129)	3.7	9.067	0.00999	HR = 0.684 (95%CI: 0.511 - 0.915)
660	KMT2-MUT(N=129) KMT2-WT(N=129)	3.333	9.067	0.00027	HR = 0.587 (95%CI: 0.438 - 0.785)
661	KMT2-MUT(N=129) KMT2-WT(N=129)	4.24	9.067	0.02307	HR = 0.712 (95%CI: 0.531 - 0.956)
662	KMT2-MUT(N=129) KMT2-WT(N=129)	3.29	9.067	0.00478	HR = 0.660 (95%CI: 0.493 - 0.884)
663	KMT2-MUT(N=129) KMT2-WT(N=129)	3.467	9.067	0.00304	HR = 0.644 (95%CI: 0.480 - 0.865)
664	KMT2-MUT(N=129) KMT2-WT(N=129)	3.733	9.067	0.00634	HR = 0.669 (95%CI: 0.500 - 0.895)
665	KMT2-MUT(N=129) KMT2-WT(N=129)	3.333	9.067	0.0033	HR = 0.648 (95%CI: 0.483 - 0.868)
666	KMT2-MUT(N=129) KMT2-WT(N=129)	3.3	9.067	0.01409	HR = 0.694 (95%CI: 0.518 - 0.931)
667	KMT2-MUT(N=129) KMT2-WT(N=129)	3.278	9.067	0.00099	HR = 0.616 (95%CI: 0.460 - 0.825)
668	KMT2-MUT(N=129) KMT2-WT(N=129)	3.65	9.067	0.02075	HR = 0.708 (95%CI: 0.527 - 0.951)
669	KMT2-MUT(N=129) KMT2-WT(N=129)	3.333	9.067	0.0039	HR = 0.652 (95%CI: 0.486 - 0.875)
670	KMT2-MUT(N=129) KMT2-WT(N=129)	3.567	9.067	0.01562	HR = 0.697 (95%CI: 0.519 - 0.936)
671	KMT2-MUT(N=129) KMT2-WT(N=129)	4	9.067	0.03301	HR = 0.728 (95%CI: 0.542 - 0.977)
672	KMT2-MUT(N=129) KMT2-WT(N=129)	3.6	9.067	0.00851	HR = 0.676 (95%CI: 0.503 - 0.907)
673	KMT2-MUT(N=129) KMT2-WT(N=129)	4	9.067	0.01261	HR = 0.691 (95%CI: 0.515 - 0.926)
674	KMT2-MUT(N=129) KMT2-WT(N=129)	3.567	9.067	0.00894	HR = 0.678 (95%CI: 0.506 - 0.910)
675	KMT2-MUT(N=129) KMT2-WT(N=129)	3.467	9.067	0.00301	HR = 0.646 (95%CI: 0.482 - 0.865)
676	KMT2-MUT(N=129) KMT2-WT(N=129)	3.6	9.067	0.00672	HR = 0.671 (95%CI: 0.501 - 0.898)
677	KMT2-MUT(N=129) KMT2-WT(N=129)	3.167	9.067	0.0036	HR = 0.653 (95%CI: 0.489 - 0.873)
678	KMT2-MUT(N=129) KMT2-WT(N=129)	3.5	9.067	0.0017	HR = 0.630 (95%CI: 0.470 - 0.844)
679	KMT2-MUT(N=129) KMT2-WT(N=129)	3.567	9.067	0.00915	HR = 0.679 (95%CI: 0.506 - 0.911)
680	KMT2-MUT(N=129) KMT2-WT(N=129)	3.467	9.067	0.00241	HR = 0.639 (95%CI: 0.477 - 0.856)
681	KMT2-MUT(N=129) KMT2-WT(N=129)	3.6	9.067	0.02273	HR = 0.713 (95%CI: 0.532 - 0.956)
682	KMT2-MUT(N=129) KMT2-WT(N=129)	4	9.067	0.01725	HR = 0.702 (95%CI: 0.523 - 0.941)
683	KMT2-MUT(N=129) KMT2-WT(N=129)	4.133	9.067	0.03859	HR = 0.734 (95%CI: 0.547 - 0.986)
684	KMT2-MUT(N=129) KMT2-WT(N=129)	3.6	9.067	0.00446	HR = 0.657 (95%CI: 0.490 - 0.880)
685	KMT2-MUT(N=129) KMT2-WT(N=129)	4.7	9.067	0.12091	HR = 0.790 (95%CI: 0.586 - 1.065)
686	KMT2-MUT(N=129) KMT2-WT(N=129)	3.7	9.067	0.00182	HR = 0.632 (95%CI: 0.472 - 0.846)
687	KMT2-MUT(N=129) KMT2-WT(N=129)	3.22	9.067	0.00103	HR = 0.618 (95%CI: 0.462 - 0.827)
688	KMT2-MUT(N=129) KMT2-WT(N=129)	3.8	9.067	0.01168	HR = 0.689 (95%CI: 0.515 - 0.923)
689	KMT2-MUT(N=129) KMT2-WT(N=129)	4.54	9.067	0.0778	HR = 0.767 (95%CI: 0.571 - 1.032)
690	KMT2-MUT(N=129) KMT2-WT(N=129)	3.267	9.067	0.00038	HR = 0.592 (95%CI: 0.442 - 0.794)
691	KMT2-MUT(N=129) KMT2-WT(N=129)	3.6	9.067	0.00731	HR = 0.672 (95%CI: 0.502 - 0.901)
692	KMT2-MUT(N=129) KMT2-WT(N=129)	3.29	9.067	0.00167	HR = 0.630 (95%CI: 0.471 - 0.843)
693	KMT2-MUT(N=129) KMT2-WT(N=129)	4.05	9.067	0.01881	HR = 0.704 (95%CI: 0.524 - 0.946)
694	KMT2-MUT(N=129) KMT2-WT(N=129)	3.5	9.067	0.03586	HR = 0.731 (95%CI: 0.545 - 0.982)
695	KMT2-MUT(N=129) KMT2-WT(N=129)	4.133	9.067	0.05406	HR = 0.749 (95%CI: 0.557 - 1.007)
696	KMT2-MUT(N=129) KMT2-WT(N=129)	4	9.067	0.05451	HR = 0.749 (95%CI: 0.556 - 1.008)
697	KMT2-MUT(N=129) KMT2-WT(N=129)	3.6	9.067	0.00421	HR = 0.654 (95%CI: 0.488 - 0.878)
698	KMT2-MUT(N=129) KMT2-WT(N=129)	3.733	9.067	0.02939	HR = 0.723 (95%CI: 0.538 - 0.970)
699	KMT2-MUT(N=129) KMT2-WT(N=129)	3.167	9.067	0.00483	HR = 0.659 (95%CI: 0.492 - 0.883)
700	KMT2-MUT(N=129) KMT2-WT(N=129)	3.567	9.067	0.00694	HR = 0.672 (95%CI: 0.502 - 0.899)
701	KMT2-MUT(N=129) KMT2-WT(N=129)	3.467	9.067	0.00837	HR = 0.677 (95%CI: 0.505 - 0.907)
702	KMT2-MUT(N=129) KMT2-WT(N=129)	3.39	9.067	0.01183	HR = 0.689 (95%CI: 0.514 - 0.923)
703	KMT2-MUT(N=129) KMT2-WT(N=129)	3.733	9.067	0.00329	HR = 0.648 (95%CI: 0.484 - 0.868)
704	KMT2-MUT(N=129) KMT2-WT(N=129)	3.167	9.067	0.00523	HR = 0.662 (95%CI: 0.494 - 0.887)
705	KMT2-MUT(N=129) KMT2-WT(N=129)	3.5	9.067	0.01266	HR = 0.690 (95%CI: 0.514 - 0.926)
706	KMT2-MUT(N=129) KMT2-WT(N=129)	3.267	9.067	0.00119	HR = 0.621 (95%CI: 0.464 - 0.832)
707	KMT2-MUT(N=129) KMT2-WT(N=129)	4	9.067	0.02665	HR = 0.720 (95%CI: 0.537 - 0.965)
708	KMT2-MUT(N=129) KMT2-WT(N=129)	3.133	9.067	0.00106	HR = 0.617 (95%CI: 0.460 - 0.827)
709	KMT2-MUT(N=129) KMT2-WT(N=129)	3.6	9.067	0.04283	HR = 0.739 (95%CI: 0.550 - 0.992)
710	KMT2-MUT(N=129) KMT2-WT(N=129)	3.267	9.067	0.00014	HR = 0.574 (95%CI: 0.429 - 0.768)
711	KMT2-MUT(N=129) KMT2-WT(N=129)	2.967	9.067	2e-05	HR = 0.541 (95%CI: 0.404 - 0.723)
712	KMT2-MUT(N=129) KMT2-WT(N=129)	3.3	9.067	0.00093	HR = 0.616 (95%CI: 0.461 - 0.824)
713	KMT2-MUT(N=129) KMT2-WT(N=129)	4.24	9.067	0.03569	HR = 0.730 (95%CI: 0.544 - 0.981)
714	KMT2-MUT(N=129) KMT2-WT(N=129)	3.767	9.067	0.04786	HR = 0.744 (95%CI: 0.554 - 0.999)
715	KMT2-MUT(N=129) KMT2-WT(N=129)	3.733	9.067	0.01697	HR = 0.702 (95%CI: 0.524 - 0.941)
716	KMT2-MUT(N=129) KMT2-WT(N=129)	3.267	9.067	0.01009	HR = 0.682 (95%CI: 0.509 - 0.915)
717	KMT2-MUT(N=129) KMT2-WT(N=129)	3.167	9.067	0.00062	HR = 0.606 (95%CI: 0.453 - 0.810)
718	KMT2-MUT(N=129) KMT2-WT(N=129)	3.167	9.067	0.00085	HR = 0.613 (95%CI: 0.458 - 0.820)
719	KMT2-MUT(N=129) KMT2-WT(N=129)	3.65	9.067	0.02973	HR = 0.723 (95%CI: 0.538 - 0.971)
720	KMT2-MUT(N=129) KMT2-WT(N=129)	4.133	9.067	0.02884	HR = 0.720 (95%CI: 0.536 - 0.969)
721	KMT2-MUT(N=129) KMT2-WT(N=129)	3.567	9.067	0.00015	HR = 0.576 (95%CI: 0.431 - 0.769)
722	KMT2-MUT(N=129) KMT2-WT(N=129)	3.22	9.067	0.00106	HR = 0.617 (95%CI: 0.461 - 0.827)
723	KMT2-MUT(N=129) KMT2-WT(N=129)	3.29	9.067	0.0007	HR = 0.607 (95%CI: 0.453 - 0.813)
724	KMT2-MUT(N=129) KMT2-WT(N=129)	3.65	9.067	0.03784	HR = 0.733 (95%CI: 0.545 - 0.985)
725	KMT2-MUT(N=129) KMT2-WT(N=129)	3.39	9.067	0.00662	HR = 0.670 (95%CI: 0.501 - 0.897)
726	KMT2-MUT(N=129) KMT2-WT(N=129)	3.333	9.067	0.00327	HR = 0.646 (95%CI: 0.482 - 0.867)
727	KMT2-MUT(N=129) KMT2-WT(N=129)	3.3	9.067	0.00131	HR = 0.623 (95%CI: 0.465 - 0.834)
728	KMT2-MUT(N=129) KMT2-WT(N=129)	3.6	9.067	0.02631	HR = 0.717 (95%CI: 0.533 - 0.964)
729	KMT2-MUT(N=129) KMT2-WT(N=129)	4.467	9.067	0.06878	HR = 0.760 (95%CI: 0.565 - 1.023)
730	KMT2-MUT(N=129) KMT2-WT(N=129)	3.8	9.067	0.03141	HR = 0.727 (95%CI: 0.542 - 0.974)
731	KMT2-MUT(N=129) KMT2-WT(N=129)	3.5	9.067	0.02583	HR = 0.718 (95%CI: 0.535 - 0.963)
732	KMT2-MUT(N=129) KMT2-WT(N=129)	3.6	9.067	0.00292	HR = 0.646 (95%CI: 0.483 - 0.864)
733	KMT2-MUT(N=129) KMT2-WT(N=129)	3.467	9.067	0.00399	HR = 0.655 (95%CI: 0.489 - 0.876)
734	KMT2-MUT(N=129) KMT2-WT(N=129)	4.567	9.067	0.03942	HR = 0.737 (95%CI: 0.550 - 0.987)
735	KMT2-MUT(N=129) KMT2-WT(N=129)	4.133	9.067	0.02172	HR = 0.711 (95%CI: 0.531 - 0.954)
736	KMT2-MUT(N=129) KMT2-WT(N=129)	3.167	9.067	0.00257	HR = 0.641 (95%CI: 0.478 - 0.859)
737	KMT2-MUT(N=129) KMT2-WT(N=129)	3.7	9.067	0.0096	HR = 0.681 (95%CI: 0.508 - 0.913)
738	KMT2-MUT(N=129) KMT2-WT(N=129)	3.22	9.067	0.00028	HR = 0.589 (95%CI: 0.441 - 0.787)
739	KMT2-MUT(N=129) KMT2-WT(N=129)	3.6	9.067	0.00439	HR = 0.657 (95%CI: 0.490 - 0.880)
740	KMT2-MUT(N=129) KMT2-WT(N=129)	3.033	9.067	0.00176	HR = 0.631 (95%CI: 0.471 - 0.845)
741	KMT2-MUT(N=129) KMT2-WT(N=129)	3.567	9.067	0.00846	HR = 0.678 (95%CI: 0.506 - 0.908)
742	KMT2-MUT(N=129) KMT2-WT(N=129)	3.65	9.067	0.00715	HR = 0.672 (95%CI: 0.501 - 0.900)
743	KMT2-MUT(N=129) KMT2-WT(N=129)	4.11	9.067	0.06545	HR = 0.760 (95%CI: 0.566 - 1.019)
744	KMT2-MUT(N=129) KMT2-WT(N=129)	3.5	9.067	0.00445	HR = 0.658 (95%CI: 0.491 - 0.881)
745	KMT2-MUT(N=129) KMT2-WT(N=129)	3.8	9.067	0.00745	HR = 0.672 (95%CI: 0.500 - 0.901)
746	KMT2-MUT(N=129) KMT2-WT(N=129)	3.333	9.067	0.01575	HR = 0.697 (95%CI: 0.519 - 0.937)
747	KMT2-MUT(N=129) KMT2-WT(N=129)	3.767	9.067	0.02735	HR = 0.720 (95%CI: 0.537 - 0.966)
748	KMT2-MUT(N=129) KMT2-WT(N=129)	3.033	9.067	0.00057	HR = 0.603 (95%CI: 0.450 - 0.807)
749	KMT2-MUT(N=129) KMT2-WT(N=129)	3.267	9.067	0.00087	HR = 0.610 (95%CI: 0.454 - 0.819)
750	KMT2-MUT(N=129) KMT2-WT(N=129)	3.6	9.067	0.00859	HR = 0.678 (95%CI: 0.506 - 0.908)
751	KMT2-MUT(N=129) KMT2-WT(N=129)	3.7	9.067	0.00583	HR = 0.665 (95%CI: 0.496 - 0.891)
752	KMT2-MUT(N=129) KMT2-WT(N=129)	3.39	9.067	0.01203	HR = 0.688 (95%CI: 0.513 - 0.924)
753	KMT2-MUT(N=129) KMT2-WT(N=129)	3.233	9.067	0.00115	HR = 0.622 (95%CI: 0.466 - 0.831)
754	KMT2-MUT(N=129) KMT2-WT(N=129)	3.22	9.067	0.00155	HR = 0.627 (95%CI: 0.468 - 0.840)
755	KMT2-MUT(N=129) KMT2-WT(N=129)	3.39	9.067	0.00165	HR = 0.628 (95%CI: 0.468 - 0.842)
756	KMT2-MUT(N=129) KMT2-WT(N=129)	4.133	9.067	0.05016	HR = 0.746 (95%CI: 0.555 - 1.002)
757	KMT2-MUT(N=129) KMT2-WT(N=129)	3.8	9.067	0.02226	HR = 0.712 (95%CI: 0.531 - 0.955)
758	KMT2-MUT(N=129) KMT2-WT(N=129)	3.767	9.067	0.02975	HR = 0.722 (95%CI: 0.537 - 0.971)
759	KMT2-MUT(N=129) KMT2-WT(N=129)	3.267	9.067	0.00438	HR = 0.654 (95%CI: 0.487 - 0.879)
760	KMT2-MUT(N=129) KMT2-WT(N=129)	4.54	9.067	0.02964	HR = 0.724 (95%CI: 0.540 - 0.971)
761	KMT2-MUT(N=129) KMT2-WT(N=129)	3.65	9.067	0.01441	HR = 0.697 (95%CI: 0.521 - 0.933)
762	KMT2-MUT(N=129) KMT2-WT(N=129)	3.333	9.067	0.00252	HR = 0.642 (95%CI: 0.480 - 0.859)
763	KMT2-MUT(N=129) KMT2-WT(N=129)	3.5	9.067	0.00445	HR = 0.659 (95%CI: 0.493 - 0.881)
764	KMT2-MUT(N=129) KMT2-WT(N=129)	3.233	9.067	2e-05	HR = 0.539 (95%CI: 0.403 - 0.720)
765	KMT2-MUT(N=129) KMT2-WT(N=129)	3.7	9.067	0.02444	HR = 0.714 (95%CI: 0.531 - 0.960)
766	KMT2-MUT(N=129) KMT2-WT(N=129)	3.6	9.067	0.01366	HR = 0.694 (95%CI: 0.518 - 0.930)
767	KMT2-MUT(N=129) KMT2-WT(N=129)	4.14	9.067	0.09424	HR = 0.777 (95%CI: 0.578 - 1.046)
768	KMT2-MUT(N=129) KMT2-WT(N=129)	3.6	9.067	0.0623	HR = 0.756 (95%CI: 0.563 - 1.017)
769	KMT2-MUT(N=129) KMT2-WT(N=129)	3.567	9.067	0.00123	HR = 0.622 (95%CI: 0.464 - 0.832)
770	KMT2-MUT(N=129) KMT2-WT(N=129)	3.133	9.067	0.00051	HR = 0.602 (95%CI: 0.451 - 0.805)
771	KMT2-MUT(N=129) KMT2-WT(N=129)	3.233	9.067	0.00707	HR = 0.670 (95%CI: 0.499 - 0.899)
772	KMT2-MUT(N=129) KMT2-WT(N=129)	3.5	9.067	0.04782	HR = 0.744 (95%CI: 0.554 - 0.999)
773	KMT2-MUT(N=129) KMT2-WT(N=129)	3.333	9.067	0.00159	HR = 0.630 (95%CI: 0.471 - 0.842)
774	KMT2-MUT(N=129) KMT2-WT(N=129)	3.8	9.067	0.0079	HR = 0.676 (95%CI: 0.506 - 0.905)
775	KMT2-MUT(N=129) KMT2-WT(N=129)	3.2	9.067	0.00135	HR = 0.624 (95%CI: 0.465 - 0.835)
776	KMT2-MUT(N=129) KMT2-WT(N=129)	3.133	9.067	0.00403	HR = 0.653 (95%CI: 0.487 - 0.876)
777	KMT2-MUT(N=129) KMT2-WT(N=129)	3.333	9.067	0.00444	HR = 0.660 (95%CI: 0.494 - 0.881)
778	KMT2-MUT(N=129) KMT2-WT(N=129)	3.333	9.067	0.00319	HR = 0.649 (95%CI: 0.485 - 0.868)
779	KMT2-MUT(N=129) KMT2-WT(N=129)	4.05	9.067	0.00261	HR = 0.641 (95%CI: 0.478 - 0.859)
780	KMT2-MUT(N=129) KMT2-WT(N=129)	3.65	9.067	0.02114	HR = 0.711 (95%CI: 0.531 - 0.952)
781	KMT2-MUT(N=129) KMT2-WT(N=129)	4	9.067	0.00944	HR = 0.682 (95%CI: 0.509 - 0.913)
782	KMT2-MUT(N=129) KMT2-WT(N=129)	3.267	9.067	0.00119	HR = 0.621 (95%CI: 0.464 - 0.832)
783	KMT2-MUT(N=129) KMT2-WT(N=129)	4.8	9.067	0.13932	HR = 0.800 (95%CI: 0.594 - 1.077)
784	KMT2-MUT(N=129) KMT2-WT(N=129)	3.6	9.067	0.01578	HR = 0.701 (95%CI: 0.524 - 0.937)
785	KMT2-MUT(N=129) KMT2-WT(N=129)	3.3	9.067	0.00067	HR = 0.606 (95%CI: 0.452 - 0.812)
786	KMT2-MUT(N=129) KMT2-WT(N=129)	3.567	9.067	0.00224	HR = 0.638 (95%CI: 0.476 - 0.854)
787	KMT2-MUT(N=129) KMT2-WT(N=129)	3.167	9.067	0.00019	HR = 0.580 (95%CI: 0.434 - 0.776)
788	KMT2-MUT(N=129) KMT2-WT(N=129)	4.24	9.067	0.0682	HR = 0.760 (95%CI: 0.566 - 1.022)
789	KMT2-MUT(N=129) KMT2-WT(N=129)	3.2	9.067	0.01262	HR = 0.691 (95%CI: 0.515 - 0.926)
790	KMT2-MUT(N=129) KMT2-WT(N=129)	3.333	9.067	0.00236	HR = 0.639 (95%CI: 0.478 - 0.856)
791	KMT2-MUT(N=129) KMT2-WT(N=129)	3.5	9.067	0.00218	HR = 0.638 (95%CI: 0.477 - 0.853)
792	KMT2-MUT(N=129) KMT2-WT(N=129)	3.167	9.067	0.00107	HR = 0.621 (95%CI: 0.465 - 0.829)
793	KMT2-MUT(N=129) KMT2-WT(N=129)	3.333	9.067	0.00567	HR = 0.665 (95%CI: 0.496 - 0.890)
794	KMT2-MUT(N=129) KMT2-WT(N=129)	4.7	9.067	0.10901	HR = 0.786 (95%CI: 0.584 - 1.057)
795	KMT2-MUT(N=129) KMT2-WT(N=129)	3.39	9.067	0.03999	HR = 0.734 (95%CI: 0.546 - 0.988)
796	KMT2-MUT(N=129) KMT2-WT(N=129)	4.11	9.067	0.03882	HR = 0.734 (95%CI: 0.546 - 0.986)
797	KMT2-MUT(N=129) KMT2-WT(N=129)	4.05	9.067	0.04765	HR = 0.744 (95%CI: 0.554 - 0.999)
798	KMT2-MUT(N=129) KMT2-WT(N=129)	3.29	9.067	0.00836	HR = 0.675 (95%CI: 0.503 - 0.907)
799	KMT2-MUT(N=129) KMT2-WT(N=129)	4	9.067	0.06875	HR = 0.762 (95%CI: 0.567 - 1.023)
800	KMT2-MUT(N=129) KMT2-WT(N=129)	4	9.067	0.02863	HR = 0.721 (95%CI: 0.537 - 0.969)
801	KMT2-MUT(N=129) KMT2-WT(N=129)	3.6	9.067	0.00788	HR = 0.675 (95%CI: 0.504 - 0.904)
802	KMT2-MUT(N=129) KMT2-WT(N=129)	3.133	9.067	0.00045	HR = 0.599 (95%CI: 0.448 - 0.801)
803	KMT2-MUT(N=129) KMT2-WT(N=129)	3.6	9.067	0.00322	HR = 0.649 (95%CI: 0.485 - 0.868)
804	KMT2-MUT(N=129) KMT2-WT(N=129)	3.733	9.067	0.05023	HR = 0.746 (95%CI: 0.555 - 1.002)
805	KMT2-MUT(N=129) KMT2-WT(N=129)	3.65	9.067	0.00465	HR = 0.656 (95%CI: 0.489 - 0.881)
806	KMT2-MUT(N=129) KMT2-WT(N=129)	3.7	9.067	0.01431	HR = 0.694 (95%CI: 0.517 - 0.932)
807	KMT2-MUT(N=129) KMT2-WT(N=129)	3.333	9.067	0.00536	HR = 0.661 (95%CI: 0.492 - 0.887)
808	KMT2-MUT(N=129) KMT2-WT(N=129)	3.767	9.067	0.00465	HR = 0.661 (95%CI: 0.495 - 0.883)
809	KMT2-MUT(N=129) KMT2-WT(N=129)	4	9.067	0.01313	HR = 0.691 (95%CI: 0.515 - 0.927)
810	KMT2-MUT(N=129) KMT2-WT(N=129)	3.7	9.067	0.01918	HR = 0.706 (95%CI: 0.526 - 0.947)
811	KMT2-MUT(N=129) KMT2-WT(N=129)	3.39	9.067	0.0016	HR = 0.630 (95%CI: 0.471 - 0.842)
812	KMT2-MUT(N=129) KMT2-WT(N=129)	3.5	9.067	0.00162	HR = 0.627 (95%CI: 0.468 - 0.841)
813	KMT2-MUT(N=129) KMT2-WT(N=129)	3.267	9.067	0.00508	HR = 0.661 (95%CI: 0.494 - 0.886)
814	KMT2-MUT(N=129) KMT2-WT(N=129)	3.767	9.067	0.04604	HR = 0.743 (95%CI: 0.554 - 0.997)
815	KMT2-MUT(N=129) KMT2-WT(N=129)	3.22	9.067	0.00133	HR = 0.624 (95%CI: 0.466 - 0.835)
816	KMT2-MUT(N=129) KMT2-WT(N=129)	3.233	9.067	0.00014	HR = 0.574 (95%CI: 0.430 - 0.767)
817	KMT2-MUT(N=129) KMT2-WT(N=129)	3	9.067	0.0006	HR = 0.605 (95%CI: 0.452 - 0.809)
818	KMT2-MUT(N=129) KMT2-WT(N=129)	4.467	9.067	0.02281	HR = 0.713 (95%CI: 0.532 - 0.956)
819	KMT2-MUT(N=129) KMT2-WT(N=129)	3.8	9.067	0.10943	HR = 0.785 (95%CI: 0.583 - 1.058)
820	KMT2-MUT(N=129) KMT2-WT(N=129)	3.6	9.067	0.00897	HR = 0.680 (95%CI: 0.508 - 0.910)
821	KMT2-MUT(N=129) KMT2-WT(N=129)	3.167	9.067	0.00081	HR = 0.612 (95%CI: 0.458 - 0.819)
822	KMT2-MUT(N=129) KMT2-WT(N=129)	3.767	9.067	0.02812	HR = 0.720 (95%CI: 0.536 - 0.967)
823	KMT2-MUT(N=129) KMT2-WT(N=129)	3.733	9.067	0.01804	HR = 0.705 (95%CI: 0.526 - 0.944)
824	KMT2-MUT(N=129) KMT2-WT(N=129)	3.3	9.067	0.00919	HR = 0.680 (95%CI: 0.507 - 0.911)
825	KMT2-MUT(N=129) KMT2-WT(N=129)	4.433	9.067	0.02767	HR = 0.721 (95%CI: 0.537 - 0.967)
826	KMT2-MUT(N=129) KMT2-WT(N=129)	3.3	9.067	0.00066	HR = 0.608 (95%CI: 0.455 - 0.813)
827	KMT2-MUT(N=129) KMT2-WT(N=129)	3.333	9.067	0.00363	HR = 0.651 (95%CI: 0.486 - 0.872)
828	KMT2-MUT(N=129) KMT2-WT(N=129)	3.167	9.067	0.0008	HR = 0.612 (95%CI: 0.457 - 0.819)
829	KMT2-MUT(N=129) KMT2-WT(N=129)	4.11	9.067	0.09743	HR = 0.779 (95%CI: 0.580 - 1.048)
830	KMT2-MUT(N=129) KMT2-WT(N=129)	3.567	9.067	0.01773	HR = 0.703 (95%CI: 0.524 - 0.943)
831	KMT2-MUT(N=129) KMT2-WT(N=129)	4	9.067	0.03047	HR = 0.724 (95%CI: 0.538 - 0.972)
832	KMT2-MUT(N=129) KMT2-WT(N=129)	4.133	9.067	0.02568	HR = 0.717 (95%CI: 0.534 - 0.962)
833	KMT2-MUT(N=129) KMT2-WT(N=129)	3.467	9.067	0.00392	HR = 0.654 (95%CI: 0.489 - 0.876)
834	KMT2-MUT(N=129) KMT2-WT(N=129)	3.333	9.067	0.02027	HR = 0.709 (95%CI: 0.530 - 0.950)
835	KMT2-MUT(N=129) KMT2-WT(N=129)	4.11	9.067	0.01121	HR = 0.688 (95%CI: 0.513 - 0.921)
836	KMT2-MUT(N=129) KMT2-WT(N=129)	3.3	9.067	0.0013	HR = 0.624 (95%CI: 0.466 - 0.835)
837	KMT2-MUT(N=129) KMT2-WT(N=129)	3.333	9.067	0.0053	HR = 0.662 (95%CI: 0.494 - 0.887)
838	KMT2-MUT(N=129) KMT2-WT(N=129)	3.333	9.067	0.00117	HR = 0.622 (95%CI: 0.465 - 0.831)
839	KMT2-MUT(N=129) KMT2-WT(N=129)	3.133	9.067	0.00015	HR = 0.575 (95%CI: 0.431 - 0.769)
840	KMT2-MUT(N=129) KMT2-WT(N=129)	3.333	9.067	0.00104	HR = 0.619 (95%CI: 0.463 - 0.828)
841	KMT2-MUT(N=129) KMT2-WT(N=129)	3.133	9.067	0.00033	HR = 0.590 (95%CI: 0.440 - 0.790)
842	KMT2-MUT(N=129) KMT2-WT(N=129)	3.333	9.067	0.00534	HR = 0.663 (95%CI: 0.495 - 0.888)
843	KMT2-MUT(N=129) KMT2-WT(N=129)	3.7	9.067	0.00967	HR = 0.681 (95%CI: 0.507 - 0.913)
844	KMT2-MUT(N=129) KMT2-WT(N=129)	2.967	9.067	0.00044	HR = 0.598 (95%CI: 0.447 - 0.800)
845	KMT2-MUT(N=129) KMT2-WT(N=129)	3.567	9.067	0.00126	HR = 0.620 (95%CI: 0.462 - 0.832)
846	KMT2-MUT(N=129) KMT2-WT(N=129)	3.567	9.067	0.01194	HR = 0.690 (95%CI: 0.515 - 0.924)
847	KMT2-MUT(N=129) KMT2-WT(N=129)	3.6	9.067	0.03144	HR = 0.724 (95%CI: 0.538 - 0.974)
848	KMT2-MUT(N=129) KMT2-WT(N=129)	3.333	9.067	0.01497	HR = 0.695 (95%CI: 0.518 - 0.934)
849	KMT2-MUT(N=129) KMT2-WT(N=129)	3.7	9.067	0.01378	HR = 0.696 (95%CI: 0.520 - 0.931)
850	KMT2-MUT(N=129) KMT2-WT(N=129)	3.233	9.067	0.00067	HR = 0.609 (95%CI: 0.456 - 0.814)
851	KMT2-MUT(N=129) KMT2-WT(N=129)	3.567	9.067	0.00765	HR = 0.671 (95%CI: 0.500 - 0.902)
852	KMT2-MUT(N=129) KMT2-WT(N=129)	3.65	9.067	0.00266	HR = 0.645 (95%CI: 0.483 - 0.861)
853	KMT2-MUT(N=129) KMT2-WT(N=129)	3.7	9.067	0.00304	HR = 0.645 (95%CI: 0.481 - 0.865)
854	KMT2-MUT(N=129) KMT2-WT(N=129)	3.2	9.067	0.00095	HR = 0.614 (95%CI: 0.458 - 0.823)
855	KMT2-MUT(N=129) KMT2-WT(N=129)	3.3	9.067	8e-05	HR = 0.560 (95%CI: 0.418 - 0.750)
856	KMT2-MUT(N=129) KMT2-WT(N=129)	3.2	9.067	0.00064	HR = 0.605 (95%CI: 0.452 - 0.811)
857	KMT2-MUT(N=129) KMT2-WT(N=129)	2.967	9.067	0.00013	HR = 0.576 (95%CI: 0.432 - 0.767)
858	KMT2-MUT(N=129) KMT2-WT(N=129)	3.033	9.067	0.00014	HR = 0.573 (95%CI: 0.428 - 0.766)
859	KMT2-MUT(N=129) KMT2-WT(N=129)	3.7	9.067	0.00635	HR = 0.668 (95%CI: 0.498 - 0.895)
860	KMT2-MUT(N=129) KMT2-WT(N=129)	4	9.067	0.05613	HR = 0.749 (95%CI: 0.556 - 1.009)
861	KMT2-MUT(N=129) KMT2-WT(N=129)	3.567	9.067	0.03218	HR = 0.726 (95%CI: 0.541 - 0.975)
862	KMT2-MUT(N=129) KMT2-WT(N=129)	3.7	9.067	0.02095	HR = 0.709 (95%CI: 0.528 - 0.951)
863	KMT2-MUT(N=129) KMT2-WT(N=129)	3.3	9.067	0.00654	HR = 0.668 (95%CI: 0.498 - 0.896)
864	KMT2-MUT(N=129) KMT2-WT(N=129)	3.333	9.067	0.00255	HR = 0.643 (95%CI: 0.481 - 0.859)
865	KMT2-MUT(N=129) KMT2-WT(N=129)	3.22	9.067	0.00181	HR = 0.631 (95%CI: 0.471 - 0.846)
866	KMT2-MUT(N=129) KMT2-WT(N=129)	3.733	9.067	0.03391	HR = 0.730 (95%CI: 0.545 - 0.978)
867	KMT2-MUT(N=129) KMT2-WT(N=129)	3.333	9.067	0.00147	HR = 0.626 (95%CI: 0.467 - 0.838)
868	KMT2-MUT(N=129) KMT2-WT(N=129)	3.65	9.067	0.02365	HR = 0.715 (95%CI: 0.533 - 0.958)
869	KMT2-MUT(N=129) KMT2-WT(N=129)	3.2	9.067	0.00983	HR = 0.681 (95%CI: 0.508 - 0.914)
870	KMT2-MUT(N=129) KMT2-WT(N=129)	3.2	9.067	0.00268	HR = 0.644 (95%CI: 0.481 - 0.861)
871	KMT2-MUT(N=129) KMT2-WT(N=129)	3.6	9.067	0.00528	HR = 0.661 (95%CI: 0.493 - 0.887)
872	KMT2-MUT(N=129) KMT2-WT(N=129)	3.167	9.067	0.00115	HR = 0.621 (95%CI: 0.464 - 0.830)
873	KMT2-MUT(N=129) KMT2-WT(N=129)	4.133	9.067	0.01899	HR = 0.705 (95%CI: 0.525 - 0.946)
874	KMT2-MUT(N=129) KMT2-WT(N=129)	4.11	9.067	0.03719	HR = 0.733 (95%CI: 0.545 - 0.984)
875	KMT2-MUT(N=129) KMT2-WT(N=129)	4	9.067	0.01478	HR = 0.696 (95%CI: 0.519 - 0.934)
876	KMT2-MUT(N=129) KMT2-WT(N=129)	3.8	9.067	0.01669	HR = 0.702 (95%CI: 0.524 - 0.940)
877	KMT2-MUT(N=129) KMT2-WT(N=129)	3.133	9.067	0.00012	HR = 0.573 (95%CI: 0.430 - 0.765)
878	KMT2-MUT(N=129) KMT2-WT(N=129)	3.6	9.067	0.00867	HR = 0.677 (95%CI: 0.505 - 0.908)
879	KMT2-MUT(N=129) KMT2-WT(N=129)	3.467	9.067	0.01329	HR = 0.691 (95%CI: 0.514 - 0.928)
880	KMT2-MUT(N=129) KMT2-WT(N=129)	3.65	9.067	0.01004	HR = 0.682 (95%CI: 0.509 - 0.916)
881	KMT2-MUT(N=129) KMT2-WT(N=129)	3.333	9.067	0.0049	HR = 0.660 (95%CI: 0.493 - 0.884)
882	KMT2-MUT(N=129) KMT2-WT(N=129)	3.3	9.067	0.0094	HR = 0.681 (95%CI: 0.508 - 0.912)
883	KMT2-MUT(N=129) KMT2-WT(N=129)	4.05	9.067	0.04061	HR = 0.735 (95%CI: 0.546 - 0.989)
884	KMT2-MUT(N=129) KMT2-WT(N=129)	3.3	9.067	0.00284	HR = 0.642 (95%CI: 0.478 - 0.862)
885	KMT2-MUT(N=129) KMT2-WT(N=129)	4	9.067	0.08504	HR = 0.772 (95%CI: 0.575 - 1.038)
886	KMT2-MUT(N=129) KMT2-WT(N=129)	3.6	9.067	0.00358	HR = 0.653 (95%CI: 0.488 - 0.872)
887	KMT2-MUT(N=129) KMT2-WT(N=129)	3.3	9.067	0.01118	HR = 0.686 (95%CI: 0.512 - 0.920)
888	KMT2-MUT(N=129) KMT2-WT(N=129)	3.6	9.067	0.00226	HR = 0.640 (95%CI: 0.480 - 0.855)
889	KMT2-MUT(N=129) KMT2-WT(N=129)	4	9.067	0.00377	HR = 0.652 (95%CI: 0.487 - 0.873)
890	KMT2-MUT(N=129) KMT2-WT(N=129)	3.39	9.067	0.01455	HR = 0.695 (95%CI: 0.518 - 0.933)
891	KMT2-MUT(N=129) KMT2-WT(N=129)	3.3	9.067	0.00706	HR = 0.672 (95%CI: 0.502 - 0.900)
892	KMT2-MUT(N=129) KMT2-WT(N=129)	3.7	9.067	0.00242	HR = 0.641 (95%CI: 0.479 - 0.857)
893	KMT2-MUT(N=129) KMT2-WT(N=129)	4.467	9.067	0.03994	HR = 0.736 (95%CI: 0.548 - 0.988)
894	KMT2-MUT(N=129) KMT2-WT(N=129)	2.967	9.067	0.00017	HR = 0.576 (95%CI: 0.430 - 0.772)
895	KMT2-MUT(N=129) KMT2-WT(N=129)	3.65	9.067	0.00824	HR = 0.675 (95%CI: 0.502 - 0.906)
896	KMT2-MUT(N=129) KMT2-WT(N=129)	3.733	9.067	0.0054	HR = 0.663 (95%CI: 0.495 - 0.888)
897	KMT2-MUT(N=129) KMT2-WT(N=129)	3.467	9.067	0.00121	HR = 0.622 (95%CI: 0.466 - 0.832)
898	KMT2-MUT(N=129) KMT2-WT(N=129)	4	9.067	0.02548	HR = 0.715 (95%CI: 0.532 - 0.962)
899	KMT2-MUT(N=129) KMT2-WT(N=129)	3.29	9.067	0.00347	HR = 0.650 (95%CI: 0.485 - 0.870)
900	KMT2-MUT(N=129) KMT2-WT(N=129)	3.167	9.067	0.00075	HR = 0.610 (95%CI: 0.456 - 0.816)
901	KMT2-MUT(N=129) KMT2-WT(N=129)	3.233	9.067	0.00016	HR = 0.576 (95%CI: 0.431 - 0.771)
902	KMT2-MUT(N=129) KMT2-WT(N=129)	3.3	9.067	0.00154	HR = 0.627 (95%CI: 0.468 - 0.840)
903	KMT2-MUT(N=129) KMT2-WT(N=129)	3.22	9.067	0.00546	HR = 0.663 (95%CI: 0.495 - 0.889)
904	KMT2-MUT(N=129) KMT2-WT(N=129)	3.333	9.067	0.00311	HR = 0.648 (95%CI: 0.484 - 0.866)
905	KMT2-MUT(N=129) KMT2-WT(N=129)	3.3	9.067	0.02814	HR = 0.719 (95%CI: 0.534 - 0.967)
906	KMT2-MUT(N=129) KMT2-WT(N=129)	3.333	9.067	0.01848	HR = 0.703 (95%CI: 0.523 - 0.945)
907	KMT2-MUT(N=129) KMT2-WT(N=129)	3.767	9.067	0.0048	HR = 0.658 (95%CI: 0.490 - 0.883)
908	KMT2-MUT(N=129) KMT2-WT(N=129)	3.7	9.067	0.00628	HR = 0.665 (95%CI: 0.495 - 0.894)
909	KMT2-MUT(N=129) KMT2-WT(N=129)	3.5	9.067	0.00624	HR = 0.668 (95%CI: 0.499 - 0.894)
910	KMT2-MUT(N=129) KMT2-WT(N=129)	3.167	9.067	0.00023	HR = 0.584 (95%CI: 0.437 - 0.781)
911	KMT2-MUT(N=129) KMT2-WT(N=129)	3.3	9.067	0.00172	HR = 0.634 (95%CI: 0.475 - 0.846)
912	KMT2-MUT(N=129) KMT2-WT(N=129)	3.3	9.067	0.00088	HR = 0.611 (95%CI: 0.455 - 0.820)
913	KMT2-MUT(N=129) KMT2-WT(N=129)	3.467	9.067	0.00615	HR = 0.667 (95%CI: 0.498 - 0.894)
914	KMT2-MUT(N=129) KMT2-WT(N=129)	3.6	9.067	0.01063	HR = 0.685 (95%CI: 0.511 - 0.918)
915	KMT2-MUT(N=129) KMT2-WT(N=129)	3.233	9.067	0.00112	HR = 0.617 (95%CI: 0.460 - 0.828)
916	KMT2-MUT(N=129) KMT2-WT(N=129)	3.29	9.067	0.0035	HR = 0.649 (95%CI: 0.484 - 0.870)
917	KMT2-MUT(N=129) KMT2-WT(N=129)	3.5	9.067	0.00691	HR = 0.669 (95%CI: 0.498 - 0.898)
918	KMT2-MUT(N=129) KMT2-WT(N=129)	3.3	9.067	0.00124	HR = 0.624 (95%CI: 0.468 - 0.834)
919	KMT2-MUT(N=129) KMT2-WT(N=129)	3.3	9.067	0.00371	HR = 0.651 (95%CI: 0.486 - 0.873)
920	KMT2-MUT(N=129) KMT2-WT(N=129)	4	9.067	0.02719	HR = 0.721 (95%CI: 0.538 - 0.966)
921	KMT2-MUT(N=129) KMT2-WT(N=129)	3.467	9.067	0.00108	HR = 0.621 (95%CI: 0.465 - 0.829)
922	KMT2-MUT(N=129) KMT2-WT(N=129)	3.3	9.067	0.00158	HR = 0.630 (95%CI: 0.471 - 0.842)
923	KMT2-MUT(N=129) KMT2-WT(N=129)	3.29	9.067	0.00282	HR = 0.643 (95%CI: 0.480 - 0.862)
924	KMT2-MUT(N=129) KMT2-WT(N=129)	4	9.067	0.00292	HR = 0.647 (95%CI: 0.485 - 0.864)
925	KMT2-MUT(N=129) KMT2-WT(N=129)	3.5	9.067	0.00572	HR = 0.664 (95%CI: 0.495 - 0.890)
926	KMT2-MUT(N=129) KMT2-WT(N=129)	3.733	9.067	0.01227	HR = 0.689 (95%CI: 0.514 - 0.925)
927	KMT2-MUT(N=129) KMT2-WT(N=129)	2.833	9.067	0.00594	HR = 0.665 (95%CI: 0.495 - 0.892)
928	KMT2-MUT(N=129) KMT2-WT(N=129)	3.39	9.067	0.00648	HR = 0.669 (95%CI: 0.499 - 0.896)
929	KMT2-MUT(N=129) KMT2-WT(N=129)	3.29	9.067	0.00099	HR = 0.616 (95%CI: 0.460 - 0.825)
930	KMT2-MUT(N=129) KMT2-WT(N=129)	3.6	9.067	0.02285	HR = 0.712 (95%CI: 0.531 - 0.956)
931	KMT2-MUT(N=129) KMT2-WT(N=129)	3.567	9.067	0.0049	HR = 0.659 (95%CI: 0.492 - 0.884)
932	KMT2-MUT(N=129) KMT2-WT(N=129)	4	9.067	0.01134	HR = 0.687 (95%CI: 0.513 - 0.921)
933	KMT2-MUT(N=129) KMT2-WT(N=129)	3.6	9.067	0.0296	HR = 0.723 (95%CI: 0.538 - 0.970)
934	KMT2-MUT(N=129) KMT2-WT(N=129)	3.6	9.067	0.00126	HR = 0.622 (95%CI: 0.464 - 0.833)
935	KMT2-MUT(N=129) KMT2-WT(N=129)	3.39	9.067	0.00471	HR = 0.659 (95%CI: 0.492 - 0.882)
936	KMT2-MUT(N=129) KMT2-WT(N=129)	3.167	9.067	0.00264	HR = 0.642 (95%CI: 0.480 - 0.860)
937	KMT2-MUT(N=129) KMT2-WT(N=129)	3.567	9.067	0.00278	HR = 0.645 (95%CI: 0.482 - 0.862)
938	KMT2-MUT(N=129) KMT2-WT(N=129)	3.6	9.067	0.00345	HR = 0.648 (95%CI: 0.483 - 0.869)
939	KMT2-MUT(N=129) KMT2-WT(N=129)	3	9.067	0.00536	HR = 0.663 (95%CI: 0.494 - 0.888)
940	KMT2-MUT(N=129) KMT2-WT(N=129)	3.467	9.067	0.00314	HR = 0.648 (95%CI: 0.485 - 0.867)
941	KMT2-MUT(N=129) KMT2-WT(N=129)	3.033	9.067	0.00133	HR = 0.622 (95%CI: 0.464 - 0.834)
942	KMT2-MUT(N=129) KMT2-WT(N=129)	3.7	9.067	0.01001	HR = 0.685 (95%CI: 0.512 - 0.916)
943	KMT2-MUT(N=129) KMT2-WT(N=129)	3.333	9.067	0.0024	HR = 0.641 (95%CI: 0.480 - 0.857)
944	KMT2-MUT(N=129) KMT2-WT(N=129)	3.65	9.067	0.00667	HR = 0.670 (95%CI: 0.501 - 0.897)
945	KMT2-MUT(N=129) KMT2-WT(N=129)	3.567	9.067	0.00751	HR = 0.673 (95%CI: 0.502 - 0.902)
946	KMT2-MUT(N=129) KMT2-WT(N=129)	4.11	9.067	0.02166	HR = 0.710 (95%CI: 0.528 - 0.953)
947	KMT2-MUT(N=129) KMT2-WT(N=129)	3.233	9.067	0.00258	HR = 0.644 (95%CI: 0.482 - 0.860)
948	KMT2-MUT(N=129) KMT2-WT(N=129)	3.39	9.067	0.00097	HR = 0.618 (95%CI: 0.462 - 0.825)
949	KMT2-MUT(N=129) KMT2-WT(N=129)	3.333	9.067	0.00058	HR = 0.605 (95%CI: 0.453 - 0.809)
950	KMT2-MUT(N=129) KMT2-WT(N=129)	3.2	9.067	0.00594	HR = 0.666 (95%CI: 0.497 - 0.892)
951	KMT2-MUT(N=129) KMT2-WT(N=129)	3.567	9.067	0.00287	HR = 0.644 (95%CI: 0.481 - 0.863)
952	KMT2-MUT(N=129) KMT2-WT(N=129)	4.11	9.067	0.01198	HR = 0.687 (95%CI: 0.511 - 0.923)
953	KMT2-MUT(N=129) KMT2-WT(N=129)	3.5	9.067	0.00196	HR = 0.634 (95%CI: 0.474 - 0.849)
954	KMT2-MUT(N=129) KMT2-WT(N=129)	3.39	9.067	0.00546	HR = 0.662 (95%CI: 0.493 - 0.888)
955	KMT2-MUT(N=129) KMT2-WT(N=129)	4	9.067	0.0029	HR = 0.642 (95%CI: 0.478 - 0.862)
956	KMT2-MUT(N=129) KMT2-WT(N=129)	3.233	9.067	0.0022	HR = 0.637 (95%CI: 0.475 - 0.853)
957	KMT2-MUT(N=129) KMT2-WT(N=129)	3.167	9.067	0.00012	HR = 0.570 (95%CI: 0.426 - 0.762)
958	KMT2-MUT(N=129) KMT2-WT(N=129)	3.033	9.067	1e-05	HR = 0.534 (95%CI: 0.401 - 0.712)
959	KMT2-MUT(N=129) KMT2-WT(N=129)	3.3	9.067	0.00295	HR = 0.645 (95%CI: 0.481 - 0.864)
960	KMT2-MUT(N=129) KMT2-WT(N=129)	4	9.067	0.01267	HR = 0.694 (95%CI: 0.519 - 0.927)
961	KMT2-MUT(N=129) KMT2-WT(N=129)	3.6	9.067	0.00211	HR = 0.638 (95%CI: 0.477 - 0.853)
962	KMT2-MUT(N=129) KMT2-WT(N=129)	3.333	9.067	0.00218	HR = 0.635 (95%CI: 0.474 - 0.852)
963	KMT2-MUT(N=129) KMT2-WT(N=129)	3.333	9.067	0.0009	HR = 0.615 (95%CI: 0.460 - 0.822)
964	KMT2-MUT(N=129) KMT2-WT(N=129)	3.6	9.067	0.01124	HR = 0.687 (95%CI: 0.512 - 0.921)
965	KMT2-MUT(N=129) KMT2-WT(N=129)	3.6	9.067	0.02731	HR = 0.719 (95%CI: 0.535 - 0.966)
966	KMT2-MUT(N=129) KMT2-WT(N=129)	3.2	9.067	0.00109	HR = 0.619 (95%CI: 0.462 - 0.828)
967	KMT2-MUT(N=129) KMT2-WT(N=129)	3.467	9.067	0.00041	HR = 0.598 (95%CI: 0.448 - 0.799)
968	KMT2-MUT(N=129) KMT2-WT(N=129)	3.5	9.067	0.00271	HR = 0.643 (95%CI: 0.480 - 0.861)
969	KMT2-MUT(N=129) KMT2-WT(N=129)	4.54	9.067	0.08291	HR = 0.770 (95%CI: 0.572 - 1.036)
970	KMT2-MUT(N=129) KMT2-WT(N=129)	3.22	9.067	0.00053	HR = 0.600 (95%CI: 0.448 - 0.804)
971	KMT2-MUT(N=129) KMT2-WT(N=129)	4.11	9.067	0.01623	HR = 0.699 (95%CI: 0.521 - 0.938)
972	KMT2-MUT(N=129) KMT2-WT(N=129)	3.467	9.067	0.00694	HR = 0.670 (95%CI: 0.500 - 0.899)
973	KMT2-MUT(N=129) KMT2-WT(N=129)	3.8	9.067	0.02227	HR = 0.712 (95%CI: 0.532 - 0.955)
974	KMT2-MUT(N=129) KMT2-WT(N=129)	3.6	9.067	0.00651	HR = 0.669 (95%CI: 0.499 - 0.896)
975	KMT2-MUT(N=129) KMT2-WT(N=129)	3.6	9.067	0.01914	HR = 0.704 (95%CI: 0.524 - 0.946)
976	KMT2-MUT(N=129) KMT2-WT(N=129)	3.7	9.067	0.02033	HR = 0.708 (95%CI: 0.527 - 0.950)
977	KMT2-MUT(N=129) KMT2-WT(N=129)	3.567	9.067	0.004	HR = 0.656 (95%CI: 0.490 - 0.877)
978	KMT2-MUT(N=129) KMT2-WT(N=129)	3.333	9.067	0.02841	HR = 0.720 (95%CI: 0.535 - 0.968)
979	KMT2-MUT(N=129) KMT2-WT(N=129)	3.333	9.067	0.00515	HR = 0.661 (95%CI: 0.494 - 0.886)
980	KMT2-MUT(N=129) KMT2-WT(N=129)	3.267	9.067	0.00817	HR = 0.675 (95%CI: 0.502 - 0.906)
981	KMT2-MUT(N=129) KMT2-WT(N=129)	3.8	9.067	0.02564	HR = 0.716 (95%CI: 0.532 - 0.962)
982	KMT2-MUT(N=129) KMT2-WT(N=129)	3.267	9.067	0.00132	HR = 0.624 (95%CI: 0.467 - 0.835)
983	KMT2-MUT(N=129) KMT2-WT(N=129)	3.2	9.067	0.02755	HR = 0.719 (95%CI: 0.535 - 0.966)
984	KMT2-MUT(N=129) KMT2-WT(N=129)	3.767	9.067	0.0254	HR = 0.717 (95%CI: 0.534 - 0.962)
985	KMT2-MUT(N=129) KMT2-WT(N=129)	3.567	9.067	0.01652	HR = 0.700 (95%CI: 0.521 - 0.939)
986	KMT2-MUT(N=129) KMT2-WT(N=129)	3.29	9.067	0.00085	HR = 0.615 (95%CI: 0.460 - 0.821)
987	KMT2-MUT(N=129) KMT2-WT(N=129)	4	9.067	0.02724	HR = 0.720 (95%CI: 0.537 - 0.966)
988	KMT2-MUT(N=129) KMT2-WT(N=129)	3.567	9.067	0.00211	HR = 0.637 (95%CI: 0.476 - 0.852)
989	KMT2-MUT(N=129) KMT2-WT(N=129)	3.233	9.067	0.00114	HR = 0.622 (95%CI: 0.466 - 0.831)
990	KMT2-MUT(N=129) KMT2-WT(N=129)	3.767	9.067	0.00471	HR = 0.658 (95%CI: 0.490 - 0.882)
991	KMT2-MUT(N=129) KMT2-WT(N=129)	3.7	9.067	0.00239	HR = 0.642 (95%CI: 0.481 - 0.857)
992	KMT2-MUT(N=129) KMT2-WT(N=129)	3.733	9.067	0.02026	HR = 0.708 (95%CI: 0.528 - 0.950)
993	KMT2-MUT(N=129) KMT2-WT(N=129)	3.3	9.067	0.00497	HR = 0.660 (95%CI: 0.492 - 0.884)
994	KMT2-MUT(N=129) KMT2-WT(N=129)	3.333	9.067	0.00988	HR = 0.681 (95%CI: 0.507 - 0.914)
995	KMT2-MUT(N=129) KMT2-WT(N=129)	3.5	9.067	0.00775	HR = 0.675 (95%CI: 0.503 - 0.904)
996	KMT2-MUT(N=129) KMT2-WT(N=129)	3.2	9.067	0.00038	HR = 0.597 (95%CI: 0.447 - 0.796)
997	KMT2-MUT(N=129) KMT2-WT(N=129)	3.133	9.067	0.00053	HR = 0.605 (95%CI: 0.453 - 0.807)
998	KMT2-MUT(N=129) KMT2-WT(N=129)	3.7	9.067	0.00498	HR = 0.661 (95%CI: 0.493 - 0.885)
999	KMT2-MUT(N=129) KMT2-WT(N=129)	3.39	9.067	0.00854	HR = 0.678 (95%CI: 0.506 - 0.908)
1000	KMT2-MUT(N=129) KMT2-WT(N=129)	3.767	9.067	0.02008	HR = 0.707 (95%CI: 0.527 - 0.949)

## Sheet: Sheet3
Seed	Patients in discovery cohort	DCB of KMT2 WT patients	DCB of KMT2 MUT patients	Pvalue Fisher's exact test
1	KMT2-MUT(N=172) KMT2-WT(N=172)	0.341	0.544	0.0002
2	KMT2-MUT(N=172) KMT2-WT(N=172)	0.329	0.544	8e-05
3	KMT2-MUT(N=172) KMT2-WT(N=172)	0.306	0.544	1e-05
4	KMT2-MUT(N=172) KMT2-WT(N=172)	0.305	0.544	1e-05
5	KMT2-MUT(N=172) KMT2-WT(N=172)	0.351	0.544	0.00046
6	KMT2-MUT(N=172) KMT2-WT(N=172)	0.321	0.544	5e-05
7	KMT2-MUT(N=172) KMT2-WT(N=172)	0.287	0.544	0
8	KMT2-MUT(N=172) KMT2-WT(N=172)	0.315	0.544	3e-05
9	KMT2-MUT(N=172) KMT2-WT(N=172)	0.381	0.544	0.00324
10	KMT2-MUT(N=172) KMT2-WT(N=172)	0.266	0.544	0
11	KMT2-MUT(N=172) KMT2-WT(N=172)	0.373	0.544	0.00164
12	KMT2-MUT(N=172) KMT2-WT(N=172)	0.325	0.544	5e-05
13	KMT2-MUT(N=172) KMT2-WT(N=172)	0.327	0.544	8e-05
14	KMT2-MUT(N=172) KMT2-WT(N=172)	0.29	0.544	0
15	KMT2-MUT(N=172) KMT2-WT(N=172)	0.357	0.544	0.0007
16	KMT2-MUT(N=172) KMT2-WT(N=172)	0.29	0.544	0
17	KMT2-MUT(N=172) KMT2-WT(N=172)	0.335	0.544	0.00013
18	KMT2-MUT(N=172) KMT2-WT(N=172)	0.298	0.544	1e-05
19	KMT2-MUT(N=172) KMT2-WT(N=172)	0.3	0.544	1e-05
20	KMT2-MUT(N=172) KMT2-WT(N=172)	0.313	0.544	3e-05
21	KMT2-MUT(N=172) KMT2-WT(N=172)	0.351	0.544	0.00046
22	KMT2-MUT(N=172) KMT2-WT(N=172)	0.314	0.544	2e-05
23	KMT2-MUT(N=172) KMT2-WT(N=172)	0.331	0.544	8e-05
24	KMT2-MUT(N=172) KMT2-WT(N=172)	0.329	0.544	8e-05
25	KMT2-MUT(N=172) KMT2-WT(N=172)	0.363	0.544	0.00104
26	KMT2-MUT(N=172) KMT2-WT(N=172)	0.296	0.544	0
27	KMT2-MUT(N=172) KMT2-WT(N=172)	0.325	0.544	5e-05
28	KMT2-MUT(N=172) KMT2-WT(N=172)	0.32	0.544	3e-05
29	KMT2-MUT(N=172) KMT2-WT(N=172)	0.32	0.544	3e-05
30	KMT2-MUT(N=172) KMT2-WT(N=172)	0.339	0.544	0.00019
31	KMT2-MUT(N=172) KMT2-WT(N=172)	0.351	0.544	0.00046
32	KMT2-MUT(N=172) KMT2-WT(N=172)	0.371	0.544	0.00158
33	KMT2-MUT(N=172) KMT2-WT(N=172)	0.333	0.544	0.00012
34	KMT2-MUT(N=172) KMT2-WT(N=172)	0.387	0.544	0.00461
35	KMT2-MUT(N=172) KMT2-WT(N=172)	0.345	0.544	0.0003
36	KMT2-MUT(N=172) KMT2-WT(N=172)	0.393	0.544	0.00648
37	KMT2-MUT(N=172) KMT2-WT(N=172)	0.347	0.544	0.00032
38	KMT2-MUT(N=172) KMT2-WT(N=172)	0.343	0.544	0.00021
39	KMT2-MUT(N=172) KMT2-WT(N=172)	0.349	0.544	0.00033
40	KMT2-MUT(N=172) KMT2-WT(N=172)	0.292	0.544	0
41	KMT2-MUT(N=172) KMT2-WT(N=172)	0.359	0.544	0.00071
42	KMT2-MUT(N=172) KMT2-WT(N=172)	0.351	0.544	0.00048
43	KMT2-MUT(N=172) KMT2-WT(N=172)	0.371	0.544	0.0016
44	KMT2-MUT(N=172) KMT2-WT(N=172)	0.351	0.544	0.00048
45	KMT2-MUT(N=172) KMT2-WT(N=172)	0.333	0.544	0.00013
46	KMT2-MUT(N=172) KMT2-WT(N=172)	0.368	0.544	0.0016
47	KMT2-MUT(N=172) KMT2-WT(N=172)	0.333	0.544	0.00012
48	KMT2-MUT(N=172) KMT2-WT(N=172)	0.363	0.544	0.00104
49	KMT2-MUT(N=172) KMT2-WT(N=172)	0.32	0.544	3e-05
50	KMT2-MUT(N=172) KMT2-WT(N=172)	0.379	0.544	0.00239
51	KMT2-MUT(N=172) KMT2-WT(N=172)	0.296	0.544	0
52	KMT2-MUT(N=172) KMT2-WT(N=172)	0.343	0.544	0.00029
53	KMT2-MUT(N=172) KMT2-WT(N=172)	0.331	0.544	8e-05
54	KMT2-MUT(N=172) KMT2-WT(N=172)	0.349	0.544	0.00033
55	KMT2-MUT(N=172) KMT2-WT(N=172)	0.355	0.544	0.0005
56	KMT2-MUT(N=172) KMT2-WT(N=172)	0.355	0.544	0.00051
57	KMT2-MUT(N=172) KMT2-WT(N=172)	0.347	0.544	0.00031
58	KMT2-MUT(N=172) KMT2-WT(N=172)	0.374	0.544	0.00233
59	KMT2-MUT(N=172) KMT2-WT(N=172)	0.327	0.544	8e-05
60	KMT2-MUT(N=172) KMT2-WT(N=172)	0.367	0.544	0.00112
61	KMT2-MUT(N=172) KMT2-WT(N=172)	0.337	0.544	0.00013
62	KMT2-MUT(N=172) KMT2-WT(N=172)	0.307	0.544	2e-05
63	KMT2-MUT(N=172) KMT2-WT(N=172)	0.288	0.544	0
64	KMT2-MUT(N=172) KMT2-WT(N=172)	0.315	0.544	3e-05
65	KMT2-MUT(N=172) KMT2-WT(N=172)	0.293	0.544	0
66	KMT2-MUT(N=172) KMT2-WT(N=172)	0.315	0.544	3e-05
67	KMT2-MUT(N=172) KMT2-WT(N=172)	0.335	0.544	0.00013
68	KMT2-MUT(N=172) KMT2-WT(N=172)	0.355	0.544	0.0005
69	KMT2-MUT(N=172) KMT2-WT(N=172)	0.349	0.544	0.00033
70	KMT2-MUT(N=172) KMT2-WT(N=172)	0.333	0.544	0.00012
71	KMT2-MUT(N=172) KMT2-WT(N=172)	0.341	0.544	0.0002
72	KMT2-MUT(N=172) KMT2-WT(N=172)	0.289	0.544	0
73	KMT2-MUT(N=172) KMT2-WT(N=172)	0.292	0.544	0
74	KMT2-MUT(N=172) KMT2-WT(N=172)	0.355	0.544	0.0005
75	KMT2-MUT(N=172) KMT2-WT(N=172)	0.307	0.544	2e-05
76	KMT2-MUT(N=172) KMT2-WT(N=172)	0.343	0.544	0.00021
77	KMT2-MUT(N=172) KMT2-WT(N=172)	0.337	0.544	0.00018
78	KMT2-MUT(N=172) KMT2-WT(N=172)	0.276	0.544	0
79	KMT2-MUT(N=172) KMT2-WT(N=172)	0.331	0.544	8e-05
80	KMT2-MUT(N=172) KMT2-WT(N=172)	0.341	0.544	0.0002
81	KMT2-MUT(N=172) KMT2-WT(N=172)	0.345	0.544	0.0003
82	KMT2-MUT(N=172) KMT2-WT(N=172)	0.345	0.544	0.00032
83	KMT2-MUT(N=172) KMT2-WT(N=172)	0.327	0.544	8e-05
84	KMT2-MUT(N=172) KMT2-WT(N=172)	0.385	0.544	0.00343
85	KMT2-MUT(N=172) KMT2-WT(N=172)	0.329	0.544	8e-05
86	KMT2-MUT(N=172) KMT2-WT(N=172)	0.361	0.544	0.00075
87	KMT2-MUT(N=172) KMT2-WT(N=172)	0.373	0.544	0.00164
88	KMT2-MUT(N=172) KMT2-WT(N=172)	0.331	0.544	9e-05
89	KMT2-MUT(N=172) KMT2-WT(N=172)	0.361	0.544	0.00075
90	KMT2-MUT(N=172) KMT2-WT(N=172)	0.31	0.544	2e-05
91	KMT2-MUT(N=172) KMT2-WT(N=172)	0.361	0.544	0.00075
92	KMT2-MUT(N=172) KMT2-WT(N=172)	0.343	0.544	0.00021
93	KMT2-MUT(N=172) KMT2-WT(N=172)	0.321	0.544	5e-05
94	KMT2-MUT(N=172) KMT2-WT(N=172)	0.337	0.544	0.00013
95	KMT2-MUT(N=172) KMT2-WT(N=172)	0.371	0.544	0.0016
96	KMT2-MUT(N=172) KMT2-WT(N=172)	0.272	0.544	0
97	KMT2-MUT(N=172) KMT2-WT(N=172)	0.32	0.544	3e-05
98	KMT2-MUT(N=172) KMT2-WT(N=172)	0.353	0.544	0.00047
99	KMT2-MUT(N=172) KMT2-WT(N=172)	0.286	0.544	0
100	KMT2-MUT(N=172) KMT2-WT(N=172)	0.361	0.544	0.00075
101	KMT2-MUT(N=172) KMT2-WT(N=172)	0.329	0.544	8e-05
102	KMT2-MUT(N=172) KMT2-WT(N=172)	0.313	0.544	3e-05
103	KMT2-MUT(N=172) KMT2-WT(N=172)	0.31	0.544	2e-05
104	KMT2-MUT(N=172) KMT2-WT(N=172)	0.302	0.544	1e-05
105	KMT2-MUT(N=172) KMT2-WT(N=172)	0.337	0.544	0.00013
106	KMT2-MUT(N=172) KMT2-WT(N=172)	0.324	0.544	5e-05
107	KMT2-MUT(N=172) KMT2-WT(N=172)	0.307	0.544	2e-05
108	KMT2-MUT(N=172) KMT2-WT(N=172)	0.378	0.544	0.00241
109	KMT2-MUT(N=172) KMT2-WT(N=172)	0.377	0.544	0.0023
110	KMT2-MUT(N=172) KMT2-WT(N=172)	0.337	0.544	0.00013
111	KMT2-MUT(N=172) KMT2-WT(N=172)	0.359	0.544	0.00071
112	KMT2-MUT(N=172) KMT2-WT(N=172)	0.335	0.544	0.00013
113	KMT2-MUT(N=172) KMT2-WT(N=172)	0.331	0.544	8e-05
114	KMT2-MUT(N=172) KMT2-WT(N=172)	0.304	0.544	1e-05
115	KMT2-MUT(N=172) KMT2-WT(N=172)	0.389	0.544	0.0047
116	KMT2-MUT(N=172) KMT2-WT(N=172)	0.319	0.544	4e-05
117	KMT2-MUT(N=172) KMT2-WT(N=172)	0.381	0.544	0.00324
118	KMT2-MUT(N=172) KMT2-WT(N=172)	0.343	0.544	0.00021
119	KMT2-MUT(N=172) KMT2-WT(N=172)	0.329	0.544	8e-05
120	KMT2-MUT(N=172) KMT2-WT(N=172)	0.322	0.544	5e-05
121	KMT2-MUT(N=172) KMT2-WT(N=172)	0.363	0.544	0.00109
122	KMT2-MUT(N=172) KMT2-WT(N=172)	0.374	0.544	0.00233
123	KMT2-MUT(N=172) KMT2-WT(N=172)	0.331	0.544	8e-05
124	KMT2-MUT(N=172) KMT2-WT(N=172)	0.327	0.544	8e-05
125	KMT2-MUT(N=172) KMT2-WT(N=172)	0.376	0.544	0.00233
126	KMT2-MUT(N=172) KMT2-WT(N=172)	0.306	0.544	1e-05
127	KMT2-MUT(N=172) KMT2-WT(N=172)	0.371	0.544	0.0016
128	KMT2-MUT(N=172) KMT2-WT(N=172)	0.302	0.544	1e-05
129	KMT2-MUT(N=172) KMT2-WT(N=172)	0.341	0.544	0.0002
130	KMT2-MUT(N=172) KMT2-WT(N=172)	0.335	0.544	0.00013
131	KMT2-MUT(N=172) KMT2-WT(N=172)	0.324	0.544	5e-05
132	KMT2-MUT(N=172) KMT2-WT(N=172)	0.343	0.544	0.00021
133	KMT2-MUT(N=172) KMT2-WT(N=172)	0.383	0.544	0.00331
134	KMT2-MUT(N=172) KMT2-WT(N=172)	0.404	0.544	0.01206
135	KMT2-MUT(N=172) KMT2-WT(N=172)	0.315	0.544	3e-05
136	KMT2-MUT(N=172) KMT2-WT(N=172)	0.371	0.544	0.00158
137	KMT2-MUT(N=172) KMT2-WT(N=172)	0.325	0.544	5e-05
138	KMT2-MUT(N=172) KMT2-WT(N=172)	0.306	0.544	1e-05
139	KMT2-MUT(N=172) KMT2-WT(N=172)	0.32	0.544	3e-05
140	KMT2-MUT(N=172) KMT2-WT(N=172)	0.331	0.544	8e-05
141	KMT2-MUT(N=172) KMT2-WT(N=172)	0.331	0.544	8e-05
142	KMT2-MUT(N=172) KMT2-WT(N=172)	0.347	0.544	0.00031
143	KMT2-MUT(N=172) KMT2-WT(N=172)	0.394	0.544	0.0064
144	KMT2-MUT(N=172) KMT2-WT(N=172)	0.327	0.544	8e-05
145	KMT2-MUT(N=172) KMT2-WT(N=172)	0.32	0.544	3e-05
146	KMT2-MUT(N=172) KMT2-WT(N=172)	0.339	0.544	0.0002
147	KMT2-MUT(N=172) KMT2-WT(N=172)	0.324	0.544	5e-05
148	KMT2-MUT(N=172) KMT2-WT(N=172)	0.327	0.544	8e-05
149	KMT2-MUT(N=172) KMT2-WT(N=172)	0.361	0.544	0.00075
150	KMT2-MUT(N=172) KMT2-WT(N=172)	0.318	0.544	3e-05
151	KMT2-MUT(N=172) KMT2-WT(N=172)	0.369	0.544	0.00154
152	KMT2-MUT(N=172) KMT2-WT(N=172)	0.345	0.544	0.0003
153	KMT2-MUT(N=172) KMT2-WT(N=172)	0.341	0.544	0.0002
154	KMT2-MUT(N=172) KMT2-WT(N=172)	0.317	0.544	3e-05
155	KMT2-MUT(N=172) KMT2-WT(N=172)	0.294	0.544	0
156	KMT2-MUT(N=172) KMT2-WT(N=172)	0.331	0.544	8e-05
157	KMT2-MUT(N=172) KMT2-WT(N=172)	0.287	0.544	0
158	KMT2-MUT(N=172) KMT2-WT(N=172)	0.308	0.544	1e-05
159	KMT2-MUT(N=172) KMT2-WT(N=172)	0.333	0.544	0.00013
160	KMT2-MUT(N=172) KMT2-WT(N=172)	0.333	0.544	0.00012
161	KMT2-MUT(N=172) KMT2-WT(N=172)	0.367	0.544	0.00149
162	KMT2-MUT(N=172) KMT2-WT(N=172)	0.304	0.544	1e-05
163	KMT2-MUT(N=172) KMT2-WT(N=172)	0.335	0.544	0.00013
164	KMT2-MUT(N=172) KMT2-WT(N=172)	0.345	0.544	0.0003
165	KMT2-MUT(N=172) KMT2-WT(N=172)	0.298	0.544	1e-05
166	KMT2-MUT(N=172) KMT2-WT(N=172)	0.321	0.544	5e-05
167	KMT2-MUT(N=172) KMT2-WT(N=172)	0.296	0.544	0
168	KMT2-MUT(N=172) KMT2-WT(N=172)	0.359	0.544	0.00073
169	KMT2-MUT(N=172) KMT2-WT(N=172)	0.289	0.544	0
170	KMT2-MUT(N=172) KMT2-WT(N=172)	0.353	0.544	0.00047
171	KMT2-MUT(N=172) KMT2-WT(N=172)	0.371	0.544	0.00158
172	KMT2-MUT(N=172) KMT2-WT(N=172)	0.294	0.544	0
173	KMT2-MUT(N=172) KMT2-WT(N=172)	0.321	0.544	5e-05
174	KMT2-MUT(N=172) KMT2-WT(N=172)	0.349	0.544	0.00044
175	KMT2-MUT(N=172) KMT2-WT(N=172)	0.317	0.544	3e-05
176	KMT2-MUT(N=172) KMT2-WT(N=172)	0.347	0.544	0.00032
177	KMT2-MUT(N=172) KMT2-WT(N=172)	0.347	0.544	0.00031
178	KMT2-MUT(N=172) KMT2-WT(N=172)	0.347	0.544	0.00031
179	KMT2-MUT(N=172) KMT2-WT(N=172)	0.331	0.544	8e-05
180	KMT2-MUT(N=172) KMT2-WT(N=172)	0.347	0.544	0.00031
181	KMT2-MUT(N=172) KMT2-WT(N=172)	0.349	0.544	0.00033
182	KMT2-MUT(N=172) KMT2-WT(N=172)	0.293	0.544	0
183	KMT2-MUT(N=172) KMT2-WT(N=172)	0.333	0.544	0.00012
184	KMT2-MUT(N=172) KMT2-WT(N=172)	0.323	0.544	5e-05
185	KMT2-MUT(N=172) KMT2-WT(N=172)	0.308	0.544	1e-05
186	KMT2-MUT(N=172) KMT2-WT(N=172)	0.32	0.544	3e-05
187	KMT2-MUT(N=172) KMT2-WT(N=172)	0.302	0.544	1e-05
188	KMT2-MUT(N=172) KMT2-WT(N=172)	0.298	0.544	1e-05
189	KMT2-MUT(N=172) KMT2-WT(N=172)	0.324	0.544	5e-05
190	KMT2-MUT(N=172) KMT2-WT(N=172)	0.359	0.544	0.00071
191	KMT2-MUT(N=172) KMT2-WT(N=172)	0.318	0.544	3e-05
192	KMT2-MUT(N=172) KMT2-WT(N=172)	0.276	0.544	0
193	KMT2-MUT(N=172) KMT2-WT(N=172)	0.316	0.544	3e-05
194	KMT2-MUT(N=172) KMT2-WT(N=172)	0.378	0.544	0.00241
195	KMT2-MUT(N=172) KMT2-WT(N=172)	0.299	0.544	1e-05
196	KMT2-MUT(N=172) KMT2-WT(N=172)	0.331	0.544	8e-05
197	KMT2-MUT(N=172) KMT2-WT(N=172)	0.371	0.544	0.0016
198	KMT2-MUT(N=172) KMT2-WT(N=172)	0.298	0.544	1e-05
199	KMT2-MUT(N=172) KMT2-WT(N=172)	0.272	0.544	0
200	KMT2-MUT(N=172) KMT2-WT(N=172)	0.339	0.544	0.00019
201	KMT2-MUT(N=172) KMT2-WT(N=172)	0.408	0.544	0.01287
202	KMT2-MUT(N=172) KMT2-WT(N=172)	0.325	0.544	5e-05
203	KMT2-MUT(N=172) KMT2-WT(N=172)	0.287	0.544	0
204	KMT2-MUT(N=172) KMT2-WT(N=172)	0.339	0.544	0.00019
205	KMT2-MUT(N=172) KMT2-WT(N=172)	0.376	0.544	0.00233
206	KMT2-MUT(N=172) KMT2-WT(N=172)	0.323	0.544	5e-05
207	KMT2-MUT(N=172) KMT2-WT(N=172)	0.327	0.544	8e-05
208	KMT2-MUT(N=172) KMT2-WT(N=172)	0.329	0.544	8e-05
209	KMT2-MUT(N=172) KMT2-WT(N=172)	0.331	0.544	8e-05
210	KMT2-MUT(N=172) KMT2-WT(N=172)	0.335	0.544	0.00013
211	KMT2-MUT(N=172) KMT2-WT(N=172)	0.343	0.544	0.00021
212	KMT2-MUT(N=172) KMT2-WT(N=172)	0.335	0.544	0.00013
213	KMT2-MUT(N=172) KMT2-WT(N=172)	0.347	0.544	0.00032
214	KMT2-MUT(N=172) KMT2-WT(N=172)	0.396	0.544	0.0068
215	KMT2-MUT(N=172) KMT2-WT(N=172)	0.321	0.544	5e-05
216	KMT2-MUT(N=172) KMT2-WT(N=172)	0.324	0.544	5e-05
217	KMT2-MUT(N=172) KMT2-WT(N=172)	0.296	0.544	0
218	KMT2-MUT(N=172) KMT2-WT(N=172)	0.379	0.544	0.00239
219	KMT2-MUT(N=172) KMT2-WT(N=172)	0.337	0.544	0.00013
220	KMT2-MUT(N=172) KMT2-WT(N=172)	0.333	0.544	0.00012
221	KMT2-MUT(N=172) KMT2-WT(N=172)	0.325	0.544	5e-05
222	KMT2-MUT(N=172) KMT2-WT(N=172)	0.329	0.544	8e-05
223	KMT2-MUT(N=172) KMT2-WT(N=172)	0.292	0.544	0
224	KMT2-MUT(N=172) KMT2-WT(N=172)	0.376	0.544	0.00233
225	KMT2-MUT(N=172) KMT2-WT(N=172)	0.371	0.544	0.0016
226	KMT2-MUT(N=172) KMT2-WT(N=172)	0.314	0.544	2e-05
227	KMT2-MUT(N=172) KMT2-WT(N=172)	0.312	0.544	2e-05
228	KMT2-MUT(N=172) KMT2-WT(N=172)	0.335	0.544	0.00013
229	KMT2-MUT(N=172) KMT2-WT(N=172)	0.32	0.544	3e-05
230	KMT2-MUT(N=172) KMT2-WT(N=172)	0.365	0.544	0.00109
231	KMT2-MUT(N=172) KMT2-WT(N=172)	0.341	0.544	0.0002
232	KMT2-MUT(N=172) KMT2-WT(N=172)	0.337	0.544	0.00013
233	KMT2-MUT(N=172) KMT2-WT(N=172)	0.32	0.544	3e-05
234	KMT2-MUT(N=172) KMT2-WT(N=172)	0.361	0.544	0.00075
235	KMT2-MUT(N=172) KMT2-WT(N=172)	0.329	0.544	8e-05
236	KMT2-MUT(N=172) KMT2-WT(N=172)	0.304	0.544	1e-05
237	KMT2-MUT(N=172) KMT2-WT(N=172)	0.369	0.544	0.00154
238	KMT2-MUT(N=172) KMT2-WT(N=172)	0.292	0.544	0
239	KMT2-MUT(N=172) KMT2-WT(N=172)	0.325	0.544	5e-05
240	KMT2-MUT(N=172) KMT2-WT(N=172)	0.325	0.544	5e-05
241	KMT2-MUT(N=172) KMT2-WT(N=172)	0.324	0.544	5e-05
242	KMT2-MUT(N=172) KMT2-WT(N=172)	0.32	0.544	3e-05
243	KMT2-MUT(N=172) KMT2-WT(N=172)	0.357	0.544	0.00073
244	KMT2-MUT(N=172) KMT2-WT(N=172)	0.322	0.544	5e-05
245	KMT2-MUT(N=172) KMT2-WT(N=172)	0.321	0.544	5e-05
246	KMT2-MUT(N=172) KMT2-WT(N=172)	0.349	0.544	0.00033
247	KMT2-MUT(N=172) KMT2-WT(N=172)	0.331	0.544	8e-05
248	KMT2-MUT(N=172) KMT2-WT(N=172)	0.333	0.544	0.00013
249	KMT2-MUT(N=172) KMT2-WT(N=172)	0.339	0.544	0.00019
250	KMT2-MUT(N=172) KMT2-WT(N=172)	0.337	0.544	0.00013
251	KMT2-MUT(N=172) KMT2-WT(N=172)	0.308	0.544	1e-05
252	KMT2-MUT(N=172) KMT2-WT(N=172)	0.347	0.544	0.00031
253	KMT2-MUT(N=172) KMT2-WT(N=172)	0.31	0.544	2e-05
254	KMT2-MUT(N=172) KMT2-WT(N=172)	0.343	0.544	0.00021
255	KMT2-MUT(N=172) KMT2-WT(N=172)	0.324	0.544	5e-05
256	KMT2-MUT(N=172) KMT2-WT(N=172)	0.335	0.544	0.00013
257	KMT2-MUT(N=172) KMT2-WT(N=172)	0.324	0.544	5e-05
258	KMT2-MUT(N=172) KMT2-WT(N=172)	0.339	0.544	0.00019
259	KMT2-MUT(N=172) KMT2-WT(N=172)	0.367	0.544	0.00149
260	KMT2-MUT(N=172) KMT2-WT(N=172)	0.351	0.544	0.00046
261	KMT2-MUT(N=172) KMT2-WT(N=172)	0.339	0.544	0.00019
262	KMT2-MUT(N=172) KMT2-WT(N=172)	0.32	0.544	3e-05
263	KMT2-MUT(N=172) KMT2-WT(N=172)	0.345	0.544	0.0003
264	KMT2-MUT(N=172) KMT2-WT(N=172)	0.367	0.544	0.00149
265	KMT2-MUT(N=172) KMT2-WT(N=172)	0.382	0.544	0.00335
266	KMT2-MUT(N=172) KMT2-WT(N=172)	0.32	0.544	3e-05
267	KMT2-MUT(N=172) KMT2-WT(N=172)	0.353	0.544	0.00047
268	KMT2-MUT(N=172) KMT2-WT(N=172)	0.3	0.544	1e-05
269	KMT2-MUT(N=172) KMT2-WT(N=172)	0.282	0.544	0
270	KMT2-MUT(N=172) KMT2-WT(N=172)	0.373	0.544	0.00164
271	KMT2-MUT(N=172) KMT2-WT(N=172)	0.321	0.544	5e-05
272	KMT2-MUT(N=172) KMT2-WT(N=172)	0.327	0.544	8e-05
273	KMT2-MUT(N=172) KMT2-WT(N=172)	0.32	0.544	3e-05
274	KMT2-MUT(N=172) KMT2-WT(N=172)	0.29	0.544	0
275	KMT2-MUT(N=172) KMT2-WT(N=172)	0.345	0.544	0.0003
276	KMT2-MUT(N=172) KMT2-WT(N=172)	0.335	0.544	0.00013
277	KMT2-MUT(N=172) KMT2-WT(N=172)	0.355	0.544	0.0005
278	KMT2-MUT(N=172) KMT2-WT(N=172)	0.31	0.544	2e-05
279	KMT2-MUT(N=172) KMT2-WT(N=172)	0.304	0.544	1e-05
280	KMT2-MUT(N=172) KMT2-WT(N=172)	0.349	0.544	0.00033
281	KMT2-MUT(N=172) KMT2-WT(N=172)	0.287	0.544	0
282	KMT2-MUT(N=172) KMT2-WT(N=172)	0.276	0.544	0
283	KMT2-MUT(N=172) KMT2-WT(N=172)	0.355	0.544	0.0005
284	KMT2-MUT(N=172) KMT2-WT(N=172)	0.288	0.544	0
285	KMT2-MUT(N=172) KMT2-WT(N=172)	0.368	0.544	0.0016
286	KMT2-MUT(N=172) KMT2-WT(N=172)	0.333	0.544	0.00012
287	KMT2-MUT(N=172) KMT2-WT(N=172)	0.365	0.544	0.00109
288	KMT2-MUT(N=172) KMT2-WT(N=172)	0.374	0.544	0.00233
289	KMT2-MUT(N=172) KMT2-WT(N=172)	0.371	0.544	0.0016
290	KMT2-MUT(N=172) KMT2-WT(N=172)	0.366	0.544	0.00113
291	KMT2-MUT(N=172) KMT2-WT(N=172)	0.347	0.544	0.00032
292	KMT2-MUT(N=172) KMT2-WT(N=172)	0.363	0.544	0.00109
293	KMT2-MUT(N=172) KMT2-WT(N=172)	0.32	0.544	3e-05
294	KMT2-MUT(N=172) KMT2-WT(N=172)	0.369	0.544	0.00154
295	KMT2-MUT(N=172) KMT2-WT(N=172)	0.318	0.544	3e-05
296	KMT2-MUT(N=172) KMT2-WT(N=172)	0.361	0.544	0.001
297	KMT2-MUT(N=172) KMT2-WT(N=172)	0.405	0.544	0.01234
298	KMT2-MUT(N=172) KMT2-WT(N=172)	0.339	0.544	0.00019
299	KMT2-MUT(N=172) KMT2-WT(N=172)	0.341	0.544	0.0002
300	KMT2-MUT(N=172) KMT2-WT(N=172)	0.345	0.544	0.0003
301	KMT2-MUT(N=172) KMT2-WT(N=172)	0.333	0.544	0.00012
302	KMT2-MUT(N=172) KMT2-WT(N=172)	0.32	0.544	3e-05
303	KMT2-MUT(N=172) KMT2-WT(N=172)	0.339	0.544	0.00019
304	KMT2-MUT(N=172) KMT2-WT(N=172)	0.31	0.544	2e-05
305	KMT2-MUT(N=172) KMT2-WT(N=172)	0.333	0.544	0.00012
306	KMT2-MUT(N=172) KMT2-WT(N=172)	0.355	0.544	0.00067
307	KMT2-MUT(N=172) KMT2-WT(N=172)	0.293	0.544	0
308	KMT2-MUT(N=172) KMT2-WT(N=172)	0.276	0.544	0
309	KMT2-MUT(N=172) KMT2-WT(N=172)	0.331	0.544	8e-05
310	KMT2-MUT(N=172) KMT2-WT(N=172)	0.288	0.544	0
311	KMT2-MUT(N=172) KMT2-WT(N=172)	0.337	0.544	0.00013
312	KMT2-MUT(N=172) KMT2-WT(N=172)	0.325	0.544	5e-05
313	KMT2-MUT(N=172) KMT2-WT(N=172)	0.317	0.544	3e-05
314	KMT2-MUT(N=172) KMT2-WT(N=172)	0.359	0.544	0.00071
315	KMT2-MUT(N=172) KMT2-WT(N=172)	0.324	0.544	5e-05
316	KMT2-MUT(N=172) KMT2-WT(N=172)	0.345	0.544	0.00032
317	KMT2-MUT(N=172) KMT2-WT(N=172)	0.331	0.544	8e-05
318	KMT2-MUT(N=172) KMT2-WT(N=172)	0.314	0.544	2e-05
319	KMT2-MUT(N=172) KMT2-WT(N=172)	0.257	0.544	0
320	KMT2-MUT(N=172) KMT2-WT(N=172)	0.357	0.544	0.0007
321	KMT2-MUT(N=172) KMT2-WT(N=172)	0.307	0.544	2e-05
322	KMT2-MUT(N=172) KMT2-WT(N=172)	0.316	0.544	3e-05
323	KMT2-MUT(N=172) KMT2-WT(N=172)	0.359	0.544	0.00073
324	KMT2-MUT(N=172) KMT2-WT(N=172)	0.361	0.544	0.00075
325	KMT2-MUT(N=172) KMT2-WT(N=172)	0.281	0.544	0
326	KMT2-MUT(N=172) KMT2-WT(N=172)	0.323	0.544	5e-05
327	KMT2-MUT(N=172) KMT2-WT(N=172)	0.368	0.544	0.0016
328	KMT2-MUT(N=172) KMT2-WT(N=172)	0.345	0.544	0.0003
329	KMT2-MUT(N=172) KMT2-WT(N=172)	0.32	0.544	3e-05
330	KMT2-MUT(N=172) KMT2-WT(N=172)	0.292	0.544	0
331	KMT2-MUT(N=172) KMT2-WT(N=172)	0.306	0.544	1e-05
332	KMT2-MUT(N=172) KMT2-WT(N=172)	0.333	0.544	0.00012
333	KMT2-MUT(N=172) KMT2-WT(N=172)	0.275	0.544	0
334	KMT2-MUT(N=172) KMT2-WT(N=172)	0.32	0.544	3e-05
335	KMT2-MUT(N=172) KMT2-WT(N=172)	0.379	0.544	0.00239
336	KMT2-MUT(N=172) KMT2-WT(N=172)	0.298	0.544	1e-05
337	KMT2-MUT(N=172) KMT2-WT(N=172)	0.296	0.544	0
338	KMT2-MUT(N=172) KMT2-WT(N=172)	0.396	0.544	0.0068
339	KMT2-MUT(N=172) KMT2-WT(N=172)	0.345	0.544	0.0003
340	KMT2-MUT(N=172) KMT2-WT(N=172)	0.298	0.544	1e-05
341	KMT2-MUT(N=172) KMT2-WT(N=172)	0.347	0.544	0.00032
342	KMT2-MUT(N=172) KMT2-WT(N=172)	0.331	0.544	8e-05
343	KMT2-MUT(N=172) KMT2-WT(N=172)	0.315	0.544	3e-05
344	KMT2-MUT(N=172) KMT2-WT(N=172)	0.347	0.544	0.00032
345	KMT2-MUT(N=172) KMT2-WT(N=172)	0.31	0.544	2e-05
346	KMT2-MUT(N=172) KMT2-WT(N=172)	0.333	0.544	0.00013
347	KMT2-MUT(N=172) KMT2-WT(N=172)	0.343	0.544	0.00021
348	KMT2-MUT(N=172) KMT2-WT(N=172)	0.353	0.544	0.00047
349	KMT2-MUT(N=172) KMT2-WT(N=172)	0.304	0.544	1e-05
350	KMT2-MUT(N=172) KMT2-WT(N=172)	0.325	0.544	5e-05
351	KMT2-MUT(N=172) KMT2-WT(N=172)	0.292	0.544	0
352	KMT2-MUT(N=172) KMT2-WT(N=172)	0.333	0.544	0.00013
353	KMT2-MUT(N=172) KMT2-WT(N=172)	0.31	0.544	2e-05
354	KMT2-MUT(N=172) KMT2-WT(N=172)	0.298	0.544	1e-05
355	KMT2-MUT(N=172) KMT2-WT(N=172)	0.355	0.544	0.0005
356	KMT2-MUT(N=172) KMT2-WT(N=172)	0.347	0.544	0.00031
357	KMT2-MUT(N=172) KMT2-WT(N=172)	0.32	0.544	3e-05
358	KMT2-MUT(N=172) KMT2-WT(N=172)	0.363	0.544	0.00104
359	KMT2-MUT(N=172) KMT2-WT(N=172)	0.349	0.544	0.00044
360	KMT2-MUT(N=172) KMT2-WT(N=172)	0.365	0.544	0.00109
361	KMT2-MUT(N=172) KMT2-WT(N=172)	0.341	0.544	0.0002
362	KMT2-MUT(N=172) KMT2-WT(N=172)	0.308	0.544	1e-05
363	KMT2-MUT(N=172) KMT2-WT(N=172)	0.382	0.544	0.00335
364	KMT2-MUT(N=172) KMT2-WT(N=172)	0.315	0.544	3e-05
365	KMT2-MUT(N=172) KMT2-WT(N=172)	0.345	0.544	0.0003
366	KMT2-MUT(N=172) KMT2-WT(N=172)	0.314	0.544	2e-05
367	KMT2-MUT(N=172) KMT2-WT(N=172)	0.327	0.544	8e-05
368	KMT2-MUT(N=172) KMT2-WT(N=172)	0.347	0.544	0.00032
369	KMT2-MUT(N=172) KMT2-WT(N=172)	0.345	0.544	0.0003
370	KMT2-MUT(N=172) KMT2-WT(N=172)	0.296	0.544	0
371	KMT2-MUT(N=172) KMT2-WT(N=172)	0.331	0.544	8e-05
372	KMT2-MUT(N=172) KMT2-WT(N=172)	0.371	0.544	0.0016
373	KMT2-MUT(N=172) KMT2-WT(N=172)	0.3	0.544	1e-05
374	KMT2-MUT(N=172) KMT2-WT(N=172)	0.302	0.544	1e-05
375	KMT2-MUT(N=172) KMT2-WT(N=172)	0.314	0.544	2e-05
376	KMT2-MUT(N=172) KMT2-WT(N=172)	0.331	0.544	8e-05
377	KMT2-MUT(N=172) KMT2-WT(N=172)	0.317	0.544	3e-05
378	KMT2-MUT(N=172) KMT2-WT(N=172)	0.321	0.544	5e-05
379	KMT2-MUT(N=172) KMT2-WT(N=172)	0.278	0.544	0
380	KMT2-MUT(N=172) KMT2-WT(N=172)	0.327	0.544	8e-05
381	KMT2-MUT(N=172) KMT2-WT(N=172)	0.28	0.544	0
382	KMT2-MUT(N=172) KMT2-WT(N=172)	0.323	0.544	5e-05
383	KMT2-MUT(N=172) KMT2-WT(N=172)	0.369	0.544	0.00154
384	KMT2-MUT(N=172) KMT2-WT(N=172)	0.318	0.544	3e-05
385	KMT2-MUT(N=172) KMT2-WT(N=172)	0.365	0.544	0.00109
386	KMT2-MUT(N=172) KMT2-WT(N=172)	0.353	0.544	0.00047
387	KMT2-MUT(N=172) KMT2-WT(N=172)	0.343	0.544	0.00021
388	KMT2-MUT(N=172) KMT2-WT(N=172)	0.32	0.544	3e-05
389	KMT2-MUT(N=172) KMT2-WT(N=172)	0.373	0.544	0.00164
390	KMT2-MUT(N=172) KMT2-WT(N=172)	0.284	0.544	0
391	KMT2-MUT(N=172) KMT2-WT(N=172)	0.367	0.544	0.00112
392	KMT2-MUT(N=172) KMT2-WT(N=172)	0.333	0.544	0.00012
393	KMT2-MUT(N=172) KMT2-WT(N=172)	0.343	0.544	0.00021
394	KMT2-MUT(N=172) KMT2-WT(N=172)	0.304	0.544	1e-05
395	KMT2-MUT(N=172) KMT2-WT(N=172)	0.399	0.544	0.00899
396	KMT2-MUT(N=172) KMT2-WT(N=172)	0.29	0.544	0
397	KMT2-MUT(N=172) KMT2-WT(N=172)	0.353	0.544	0.00048
398	KMT2-MUT(N=172) KMT2-WT(N=172)	0.304	0.544	1e-05
399	KMT2-MUT(N=172) KMT2-WT(N=172)	0.333	0.544	0.00013
400	KMT2-MUT(N=172) KMT2-WT(N=172)	0.31	0.544	2e-05
401	KMT2-MUT(N=172) KMT2-WT(N=172)	0.296	0.544	0
402	KMT2-MUT(N=172) KMT2-WT(N=172)	0.347	0.544	0.00032
403	KMT2-MUT(N=172) KMT2-WT(N=172)	0.369	0.544	0.00154
404	KMT2-MUT(N=172) KMT2-WT(N=172)	0.351	0.544	0.00048
405	KMT2-MUT(N=172) KMT2-WT(N=172)	0.363	0.544	0.00104
406	KMT2-MUT(N=172) KMT2-WT(N=172)	0.325	0.544	5e-05
407	KMT2-MUT(N=172) KMT2-WT(N=172)	0.365	0.544	0.00109
408	KMT2-MUT(N=172) KMT2-WT(N=172)	0.343	0.544	0.00021
409	KMT2-MUT(N=172) KMT2-WT(N=172)	0.349	0.544	0.00033
410	KMT2-MUT(N=172) KMT2-WT(N=172)	0.339	0.544	0.00019
411	KMT2-MUT(N=172) KMT2-WT(N=172)	0.355	0.544	0.0005
412	KMT2-MUT(N=172) KMT2-WT(N=172)	0.368	0.544	0.0016
413	KMT2-MUT(N=172) KMT2-WT(N=172)	0.355	0.544	0.0005
414	KMT2-MUT(N=172) KMT2-WT(N=172)	0.286	0.544	0
415	KMT2-MUT(N=172) KMT2-WT(N=172)	0.321	0.544	5e-05
416	KMT2-MUT(N=172) KMT2-WT(N=172)	0.339	0.544	0.00019
417	KMT2-MUT(N=172) KMT2-WT(N=172)	0.339	0.544	0.00019
418	KMT2-MUT(N=172) KMT2-WT(N=172)	0.311	0.544	2e-05
419	KMT2-MUT(N=172) KMT2-WT(N=172)	0.393	0.544	0.00648
420	KMT2-MUT(N=172) KMT2-WT(N=172)	0.349	0.544	0.00033
421	KMT2-MUT(N=172) KMT2-WT(N=172)	0.351	0.544	0.00046
422	KMT2-MUT(N=172) KMT2-WT(N=172)	0.387	0.544	0.00461
423	KMT2-MUT(N=172) KMT2-WT(N=172)	0.322	0.544	5e-05
424	KMT2-MUT(N=172) KMT2-WT(N=172)	0.31	0.544	2e-05
425	KMT2-MUT(N=172) KMT2-WT(N=172)	0.325	0.544	5e-05
426	KMT2-MUT(N=172) KMT2-WT(N=172)	0.351	0.544	0.00046
427	KMT2-MUT(N=172) KMT2-WT(N=172)	0.369	0.544	0.00154
428	KMT2-MUT(N=172) KMT2-WT(N=172)	0.308	0.544	1e-05
429	KMT2-MUT(N=172) KMT2-WT(N=172)	0.318	0.544	3e-05
430	KMT2-MUT(N=172) KMT2-WT(N=172)	0.335	0.544	0.00013
431	KMT2-MUT(N=172) KMT2-WT(N=172)	0.363	0.544	0.00109
432	KMT2-MUT(N=172) KMT2-WT(N=172)	0.322	0.544	5e-05
433	KMT2-MUT(N=172) KMT2-WT(N=172)	0.339	0.544	0.00019
434	KMT2-MUT(N=172) KMT2-WT(N=172)	0.349	0.544	0.00033
435	KMT2-MUT(N=172) KMT2-WT(N=172)	0.325	0.544	5e-05
436	KMT2-MUT(N=172) KMT2-WT(N=172)	0.369	0.544	0.00154
437	KMT2-MUT(N=172) KMT2-WT(N=172)	0.329	0.544	8e-05
438	KMT2-MUT(N=172) KMT2-WT(N=172)	0.413	0.544	0.01701
439	KMT2-MUT(N=172) KMT2-WT(N=172)	0.329	0.544	8e-05
440	KMT2-MUT(N=172) KMT2-WT(N=172)	0.361	0.544	0.00075
441	KMT2-MUT(N=172) KMT2-WT(N=172)	0.276	0.544	0
442	KMT2-MUT(N=172) KMT2-WT(N=172)	0.298	0.544	1e-05
443	KMT2-MUT(N=172) KMT2-WT(N=172)	0.302	0.544	1e-05
444	KMT2-MUT(N=172) KMT2-WT(N=172)	0.359	0.544	0.00073
445	KMT2-MUT(N=172) KMT2-WT(N=172)	0.345	0.544	0.0003
446	KMT2-MUT(N=172) KMT2-WT(N=172)	0.371	0.544	0.00158
447	KMT2-MUT(N=172) KMT2-WT(N=172)	0.333	0.544	0.00013
448	KMT2-MUT(N=172) KMT2-WT(N=172)	0.288	0.544	0
449	KMT2-MUT(N=172) KMT2-WT(N=172)	0.337	0.544	0.00018
450	KMT2-MUT(N=172) KMT2-WT(N=172)	0.347	0.544	0.00031
451	KMT2-MUT(N=172) KMT2-WT(N=172)	0.284	0.544	0
452	KMT2-MUT(N=172) KMT2-WT(N=172)	0.32	0.544	3e-05
453	KMT2-MUT(N=172) KMT2-WT(N=172)	0.314	0.544	2e-05
454	KMT2-MUT(N=172) KMT2-WT(N=172)	0.355	0.544	0.00067
455	KMT2-MUT(N=172) KMT2-WT(N=172)	0.349	0.544	0.00033
456	KMT2-MUT(N=172) KMT2-WT(N=172)	0.29	0.544	0
457	KMT2-MUT(N=172) KMT2-WT(N=172)	0.279	0.544	0
458	KMT2-MUT(N=172) KMT2-WT(N=172)	0.357	0.544	0.0007
459	KMT2-MUT(N=172) KMT2-WT(N=172)	0.324	0.544	5e-05
460	KMT2-MUT(N=172) KMT2-WT(N=172)	0.287	0.544	0
461	KMT2-MUT(N=172) KMT2-WT(N=172)	0.306	0.544	1e-05
462	KMT2-MUT(N=172) KMT2-WT(N=172)	0.339	0.544	0.00019
463	KMT2-MUT(N=172) KMT2-WT(N=172)	0.339	0.544	0.00019
464	KMT2-MUT(N=172) KMT2-WT(N=172)	0.315	0.544	3e-05
465	KMT2-MUT(N=172) KMT2-WT(N=172)	0.321	0.544	5e-05
466	KMT2-MUT(N=172) KMT2-WT(N=172)	0.339	0.544	0.00019
467	KMT2-MUT(N=172) KMT2-WT(N=172)	0.29	0.544	0
468	KMT2-MUT(N=172) KMT2-WT(N=172)	0.324	0.544	5e-05
469	KMT2-MUT(N=172) KMT2-WT(N=172)	0.286	0.544	0
470	KMT2-MUT(N=172) KMT2-WT(N=172)	0.335	0.544	0.00013
471	KMT2-MUT(N=172) KMT2-WT(N=172)	0.323	0.544	5e-05
472	KMT2-MUT(N=172) KMT2-WT(N=172)	0.365	0.544	0.00109
473	KMT2-MUT(N=172) KMT2-WT(N=172)	0.345	0.544	0.0003
474	KMT2-MUT(N=172) KMT2-WT(N=172)	0.292	0.544	0
475	KMT2-MUT(N=172) KMT2-WT(N=172)	0.31	0.544	2e-05
476	KMT2-MUT(N=172) KMT2-WT(N=172)	0.368	0.544	0.0016
477	KMT2-MUT(N=172) KMT2-WT(N=172)	0.308	0.544	1e-05
478	KMT2-MUT(N=172) KMT2-WT(N=172)	0.325	0.544	5e-05
479	KMT2-MUT(N=172) KMT2-WT(N=172)	0.329	0.544	8e-05
480	KMT2-MUT(N=172) KMT2-WT(N=172)	0.321	0.544	5e-05
481	KMT2-MUT(N=172) KMT2-WT(N=172)	0.308	0.544	1e-05
482	KMT2-MUT(N=172) KMT2-WT(N=172)	0.329	0.544	8e-05
483	KMT2-MUT(N=172) KMT2-WT(N=172)	0.275	0.544	0
484	KMT2-MUT(N=172) KMT2-WT(N=172)	0.347	0.544	0.00032
485	KMT2-MUT(N=172) KMT2-WT(N=172)	0.308	0.544	1e-05
486	KMT2-MUT(N=172) KMT2-WT(N=172)	0.38	0.544	0.00335
487	KMT2-MUT(N=172) KMT2-WT(N=172)	0.357	0.544	0.00073
488	KMT2-MUT(N=172) KMT2-WT(N=172)	0.345	0.544	0.00032
489	KMT2-MUT(N=172) KMT2-WT(N=172)	0.318	0.544	3e-05
490	KMT2-MUT(N=172) KMT2-WT(N=172)	0.351	0.544	0.00046
491	KMT2-MUT(N=172) KMT2-WT(N=172)	0.318	0.544	3e-05
492	KMT2-MUT(N=172) KMT2-WT(N=172)	0.272	0.544	0
493	KMT2-MUT(N=172) KMT2-WT(N=172)	0.325	0.544	7e-05
494	KMT2-MUT(N=172) KMT2-WT(N=172)	0.321	0.544	5e-05
495	KMT2-MUT(N=172) KMT2-WT(N=172)	0.335	0.544	0.00013
496	KMT2-MUT(N=172) KMT2-WT(N=172)	0.355	0.544	0.0005
497	KMT2-MUT(N=172) KMT2-WT(N=172)	0.284	0.544	0
498	KMT2-MUT(N=172) KMT2-WT(N=172)	0.339	0.544	0.00019
499	KMT2-MUT(N=172) KMT2-WT(N=172)	0.331	0.544	8e-05
500	KMT2-MUT(N=172) KMT2-WT(N=172)	0.287	0.544	0
501	KMT2-MUT(N=172) KMT2-WT(N=172)	0.339	0.544	0.00019
502	KMT2-MUT(N=172) KMT2-WT(N=172)	0.392	0.544	0.00666
503	KMT2-MUT(N=172) KMT2-WT(N=172)	0.333	0.544	0.00012
504	KMT2-MUT(N=172) KMT2-WT(N=172)	0.315	0.544	3e-05
505	KMT2-MUT(N=172) KMT2-WT(N=172)	0.321	0.544	5e-05
506	KMT2-MUT(N=172) KMT2-WT(N=172)	0.3	0.544	1e-05
507	KMT2-MUT(N=172) KMT2-WT(N=172)	0.337	0.544	0.00018
508	KMT2-MUT(N=172) KMT2-WT(N=172)	0.294	0.544	0
509	KMT2-MUT(N=172) KMT2-WT(N=172)	0.349	0.544	0.00044
510	KMT2-MUT(N=172) KMT2-WT(N=172)	0.343	0.544	0.00021
511	KMT2-MUT(N=172) KMT2-WT(N=172)	0.323	0.544	5e-05
512	KMT2-MUT(N=172) KMT2-WT(N=172)	0.299	0.544	1e-05
513	KMT2-MUT(N=172) KMT2-WT(N=172)	0.373	0.544	0.00164
514	KMT2-MUT(N=172) KMT2-WT(N=172)	0.333	0.544	0.00013
515	KMT2-MUT(N=172) KMT2-WT(N=172)	0.318	0.544	3e-05
516	KMT2-MUT(N=172) KMT2-WT(N=172)	0.317	0.544	3e-05
517	KMT2-MUT(N=172) KMT2-WT(N=172)	0.325	0.544	5e-05
518	KMT2-MUT(N=172) KMT2-WT(N=172)	0.343	0.544	0.00021
519	KMT2-MUT(N=172) KMT2-WT(N=172)	0.335	0.544	0.00013
520	KMT2-MUT(N=172) KMT2-WT(N=172)	0.345	0.544	0.0003
521	KMT2-MUT(N=172) KMT2-WT(N=172)	0.395	0.544	0.0066
522	KMT2-MUT(N=172) KMT2-WT(N=172)	0.31	0.544	2e-05
523	KMT2-MUT(N=172) KMT2-WT(N=172)	0.341	0.544	0.0002
524	KMT2-MUT(N=172) KMT2-WT(N=172)	0.312	0.544	2e-05
525	KMT2-MUT(N=172) KMT2-WT(N=172)	0.345	0.544	0.0003
526	KMT2-MUT(N=172) KMT2-WT(N=172)	0.327	0.544	8e-05
527	KMT2-MUT(N=172) KMT2-WT(N=172)	0.359	0.544	0.00073
528	KMT2-MUT(N=172) KMT2-WT(N=172)	0.357	0.544	0.0007
529	KMT2-MUT(N=172) KMT2-WT(N=172)	0.327	0.544	8e-05
530	KMT2-MUT(N=172) KMT2-WT(N=172)	0.324	0.544	5e-05
531	KMT2-MUT(N=172) KMT2-WT(N=172)	0.337	0.544	0.00013
532	KMT2-MUT(N=172) KMT2-WT(N=172)	0.357	0.544	0.0007
533	KMT2-MUT(N=172) KMT2-WT(N=172)	0.312	0.544	2e-05
534	KMT2-MUT(N=172) KMT2-WT(N=172)	0.367	0.544	0.00112
535	KMT2-MUT(N=172) KMT2-WT(N=172)	0.335	0.544	0.00013
536	KMT2-MUT(N=172) KMT2-WT(N=172)	0.292	0.544	0
537	KMT2-MUT(N=172) KMT2-WT(N=172)	0.289	0.544	0
538	KMT2-MUT(N=172) KMT2-WT(N=172)	0.321	0.544	5e-05
539	KMT2-MUT(N=172) KMT2-WT(N=172)	0.371	0.544	0.00158
540	KMT2-MUT(N=172) KMT2-WT(N=172)	0.337	0.544	0.00013
541	KMT2-MUT(N=172) KMT2-WT(N=172)	0.355	0.544	0.00067
542	KMT2-MUT(N=172) KMT2-WT(N=172)	0.321	0.544	5e-05
543	KMT2-MUT(N=172) KMT2-WT(N=172)	0.351	0.544	0.00046
544	KMT2-MUT(N=172) KMT2-WT(N=172)	0.272	0.544	0
545	KMT2-MUT(N=172) KMT2-WT(N=172)	0.312	0.544	2e-05
546	KMT2-MUT(N=172) KMT2-WT(N=172)	0.363	0.544	0.00104
547	KMT2-MUT(N=172) KMT2-WT(N=172)	0.386	0.544	0.00475
548	KMT2-MUT(N=172) KMT2-WT(N=172)	0.331	0.544	8e-05
549	KMT2-MUT(N=172) KMT2-WT(N=172)	0.381	0.544	0.00324
550	KMT2-MUT(N=172) KMT2-WT(N=172)	0.357	0.544	0.00073
551	KMT2-MUT(N=172) KMT2-WT(N=172)	0.337	0.544	0.00013
552	KMT2-MUT(N=172) KMT2-WT(N=172)	0.31	0.544	2e-05
553	KMT2-MUT(N=172) KMT2-WT(N=172)	0.349	0.544	0.00033
554	KMT2-MUT(N=172) KMT2-WT(N=172)	0.361	0.544	0.00075
555	KMT2-MUT(N=172) KMT2-WT(N=172)	0.363	0.544	0.00104
556	KMT2-MUT(N=172) KMT2-WT(N=172)	0.365	0.544	0.00109
557	KMT2-MUT(N=172) KMT2-WT(N=172)	0.308	0.544	1e-05
558	KMT2-MUT(N=172) KMT2-WT(N=172)	0.355	0.544	0.0005
559	KMT2-MUT(N=172) KMT2-WT(N=172)	0.371	0.544	0.0016
560	KMT2-MUT(N=172) KMT2-WT(N=172)	0.274	0.544	0
561	KMT2-MUT(N=172) KMT2-WT(N=172)	0.359	0.544	0.00071
562	KMT2-MUT(N=172) KMT2-WT(N=172)	0.329	0.544	8e-05
563	KMT2-MUT(N=172) KMT2-WT(N=172)	0.325	0.544	5e-05
564	KMT2-MUT(N=172) KMT2-WT(N=172)	0.363	0.544	0.00104
565	KMT2-MUT(N=172) KMT2-WT(N=172)	0.367	0.544	0.00149
566	KMT2-MUT(N=172) KMT2-WT(N=172)	0.343	0.544	0.00021
567	KMT2-MUT(N=172) KMT2-WT(N=172)	0.333	0.544	0.00013
568	KMT2-MUT(N=172) KMT2-WT(N=172)	0.312	0.544	2e-05
569	KMT2-MUT(N=172) KMT2-WT(N=172)	0.345	0.544	0.0003
570	KMT2-MUT(N=172) KMT2-WT(N=172)	0.363	0.544	0.00109
571	KMT2-MUT(N=172) KMT2-WT(N=172)	0.283	0.544	0
572	KMT2-MUT(N=172) KMT2-WT(N=172)	0.365	0.544	0.00107
573	KMT2-MUT(N=172) KMT2-WT(N=172)	0.388	0.544	0.00475
574	KMT2-MUT(N=172) KMT2-WT(N=172)	0.365	0.544	0.00107
575	KMT2-MUT(N=172) KMT2-WT(N=172)	0.341	0.544	0.0002
576	KMT2-MUT(N=172) KMT2-WT(N=172)	0.359	0.544	0.00073
577	KMT2-MUT(N=172) KMT2-WT(N=172)	0.32	0.544	3e-05
578	KMT2-MUT(N=172) KMT2-WT(N=172)	0.357	0.544	0.0007
579	KMT2-MUT(N=172) KMT2-WT(N=172)	0.306	0.544	1e-05
580	KMT2-MUT(N=172) KMT2-WT(N=172)	0.349	0.544	0.00033
581	KMT2-MUT(N=172) KMT2-WT(N=172)	0.325	0.544	5e-05
582	KMT2-MUT(N=172) KMT2-WT(N=172)	0.308	0.544	1e-05
583	KMT2-MUT(N=172) KMT2-WT(N=172)	0.337	0.544	0.00013
584	KMT2-MUT(N=172) KMT2-WT(N=172)	0.31	0.544	2e-05
585	KMT2-MUT(N=172) KMT2-WT(N=172)	0.29	0.544	0
586	KMT2-MUT(N=172) KMT2-WT(N=172)	0.345	0.544	0.00032
587	KMT2-MUT(N=172) KMT2-WT(N=172)	0.343	0.544	0.00021
588	KMT2-MUT(N=172) KMT2-WT(N=172)	0.387	0.544	0.00461
589	KMT2-MUT(N=172) KMT2-WT(N=172)	0.347	0.544	0.00032
590	KMT2-MUT(N=172) KMT2-WT(N=172)	0.324	0.544	5e-05
591	KMT2-MUT(N=172) KMT2-WT(N=172)	0.371	0.544	0.0016
592	KMT2-MUT(N=172) KMT2-WT(N=172)	0.343	0.544	0.00021
593	KMT2-MUT(N=172) KMT2-WT(N=172)	0.317	0.544	3e-05
594	KMT2-MUT(N=172) KMT2-WT(N=172)	0.347	0.544	0.00032
595	KMT2-MUT(N=172) KMT2-WT(N=172)	0.296	0.544	0
596	KMT2-MUT(N=172) KMT2-WT(N=172)	0.347	0.544	0.00032
597	KMT2-MUT(N=172) KMT2-WT(N=172)	0.308	0.544	1e-05
598	KMT2-MUT(N=172) KMT2-WT(N=172)	0.327	0.544	8e-05
599	KMT2-MUT(N=172) KMT2-WT(N=172)	0.317	0.544	3e-05
600	KMT2-MUT(N=172) KMT2-WT(N=172)	0.305	0.544	1e-05
601	KMT2-MUT(N=172) KMT2-WT(N=172)	0.325	0.544	5e-05
602	KMT2-MUT(N=172) KMT2-WT(N=172)	0.411	0.544	0.01674
603	KMT2-MUT(N=172) KMT2-WT(N=172)	0.365	0.544	0.00107
604	KMT2-MUT(N=172) KMT2-WT(N=172)	0.275	0.544	0
605	KMT2-MUT(N=172) KMT2-WT(N=172)	0.355	0.544	0.00067
606	KMT2-MUT(N=172) KMT2-WT(N=172)	0.351	0.544	0.00048
607	KMT2-MUT(N=172) KMT2-WT(N=172)	0.331	0.544	8e-05
608	KMT2-MUT(N=172) KMT2-WT(N=172)	0.353	0.544	0.00048
609	KMT2-MUT(N=172) KMT2-WT(N=172)	0.377	0.544	0.0023
610	KMT2-MUT(N=172) KMT2-WT(N=172)	0.333	0.544	0.00012
611	KMT2-MUT(N=172) KMT2-WT(N=172)	0.351	0.544	0.00046
612	KMT2-MUT(N=172) KMT2-WT(N=172)	0.335	0.544	0.00013
613	KMT2-MUT(N=172) KMT2-WT(N=172)	0.335	0.544	0.00013
614	KMT2-MUT(N=172) KMT2-WT(N=172)	0.263	0.544	0
615	KMT2-MUT(N=172) KMT2-WT(N=172)	0.327	0.544	8e-05
616	KMT2-MUT(N=172) KMT2-WT(N=172)	0.388	0.544	0.00475
617	KMT2-MUT(N=172) KMT2-WT(N=172)	0.365	0.544	0.00109
618	KMT2-MUT(N=172) KMT2-WT(N=172)	0.304	0.544	1e-05
619	KMT2-MUT(N=172) KMT2-WT(N=172)	0.275	0.544	0
620	KMT2-MUT(N=172) KMT2-WT(N=172)	0.31	0.544	2e-05
621	KMT2-MUT(N=172) KMT2-WT(N=172)	0.278	0.544	0
622	KMT2-MUT(N=172) KMT2-WT(N=172)	0.353	0.544	0.00048
623	KMT2-MUT(N=172) KMT2-WT(N=172)	0.321	0.544	5e-05
624	KMT2-MUT(N=172) KMT2-WT(N=172)	0.312	0.544	2e-05
625	KMT2-MUT(N=172) KMT2-WT(N=172)	0.329	0.544	8e-05
626	KMT2-MUT(N=172) KMT2-WT(N=172)	0.318	0.544	3e-05
627	KMT2-MUT(N=172) KMT2-WT(N=172)	0.311	0.544	2e-05
628	KMT2-MUT(N=172) KMT2-WT(N=172)	0.32	0.544	3e-05
629	KMT2-MUT(N=172) KMT2-WT(N=172)	0.329	0.544	8e-05
630	KMT2-MUT(N=172) KMT2-WT(N=172)	0.355	0.544	0.0005
631	KMT2-MUT(N=172) KMT2-WT(N=172)	0.353	0.544	0.00048
632	KMT2-MUT(N=172) KMT2-WT(N=172)	0.292	0.544	0
633	KMT2-MUT(N=172) KMT2-WT(N=172)	0.359	0.544	0.00071
634	KMT2-MUT(N=172) KMT2-WT(N=172)	0.272	0.544	0
635	KMT2-MUT(N=172) KMT2-WT(N=172)	0.343	0.544	0.00021
636	KMT2-MUT(N=172) KMT2-WT(N=172)	0.291	0.544	0
637	KMT2-MUT(N=172) KMT2-WT(N=172)	0.321	0.544	5e-05
638	KMT2-MUT(N=172) KMT2-WT(N=172)	0.388	0.544	0.00475
639	KMT2-MUT(N=172) KMT2-WT(N=172)	0.343	0.544	0.00021
640	KMT2-MUT(N=172) KMT2-WT(N=172)	0.275	0.544	0
641	KMT2-MUT(N=172) KMT2-WT(N=172)	0.312	0.544	2e-05
642	KMT2-MUT(N=172) KMT2-WT(N=172)	0.353	0.544	0.00048
643	KMT2-MUT(N=172) KMT2-WT(N=172)	0.351	0.544	0.00046
644	KMT2-MUT(N=172) KMT2-WT(N=172)	0.312	0.544	2e-05
645	KMT2-MUT(N=172) KMT2-WT(N=172)	0.324	0.544	5e-05
646	KMT2-MUT(N=172) KMT2-WT(N=172)	0.335	0.544	0.00013
647	KMT2-MUT(N=172) KMT2-WT(N=172)	0.298	0.544	1e-05
648	KMT2-MUT(N=172) KMT2-WT(N=172)	0.351	0.544	0.00046
649	KMT2-MUT(N=172) KMT2-WT(N=172)	0.314	0.544	2e-05
650	KMT2-MUT(N=172) KMT2-WT(N=172)	0.355	0.544	0.0005
651	KMT2-MUT(N=172) KMT2-WT(N=172)	0.376	0.544	0.00233
652	KMT2-MUT(N=172) KMT2-WT(N=172)	0.367	0.544	0.00149
653	KMT2-MUT(N=172) KMT2-WT(N=172)	0.292	0.544	0
654	KMT2-MUT(N=172) KMT2-WT(N=172)	0.333	0.544	0.00012
655	KMT2-MUT(N=172) KMT2-WT(N=172)	0.292	0.544	0
656	KMT2-MUT(N=172) KMT2-WT(N=172)	0.308	0.544	1e-05
657	KMT2-MUT(N=172) KMT2-WT(N=172)	0.355	0.544	0.0005
658	KMT2-MUT(N=172) KMT2-WT(N=172)	0.331	0.544	8e-05
659	KMT2-MUT(N=172) KMT2-WT(N=172)	0.327	0.544	8e-05
660	KMT2-MUT(N=172) KMT2-WT(N=172)	0.355	0.544	0.0005
661	KMT2-MUT(N=172) KMT2-WT(N=172)	0.298	0.544	1e-05
662	KMT2-MUT(N=172) KMT2-WT(N=172)	0.399	0.544	0.00899
663	KMT2-MUT(N=172) KMT2-WT(N=172)	0.339	0.544	0.00019
664	KMT2-MUT(N=172) KMT2-WT(N=172)	0.329	0.544	8e-05
665	KMT2-MUT(N=172) KMT2-WT(N=172)	0.388	0.544	0.00475
666	KMT2-MUT(N=172) KMT2-WT(N=172)	0.316	0.544	3e-05
667	KMT2-MUT(N=172) KMT2-WT(N=172)	0.275	0.544	0
668	KMT2-MUT(N=172) KMT2-WT(N=172)	0.331	0.544	8e-05
669	KMT2-MUT(N=172) KMT2-WT(N=172)	0.376	0.544	0.00233
670	KMT2-MUT(N=172) KMT2-WT(N=172)	0.331	0.544	8e-05
671	KMT2-MUT(N=172) KMT2-WT(N=172)	0.325	0.544	5e-05
672	KMT2-MUT(N=172) KMT2-WT(N=172)	0.355	0.544	0.0005
673	KMT2-MUT(N=172) KMT2-WT(N=172)	0.306	0.544	1e-05
674	KMT2-MUT(N=172) KMT2-WT(N=172)	0.396	0.544	0.0068
675	KMT2-MUT(N=172) KMT2-WT(N=172)	0.327	0.544	8e-05
676	KMT2-MUT(N=172) KMT2-WT(N=172)	0.375	0.544	0.00225
677	KMT2-MUT(N=172) KMT2-WT(N=172)	0.351	0.544	0.00046
678	KMT2-MUT(N=172) KMT2-WT(N=172)	0.327	0.544	8e-05
679	KMT2-MUT(N=172) KMT2-WT(N=172)	0.294	0.544	0
680	KMT2-MUT(N=172) KMT2-WT(N=172)	0.32	0.544	3e-05
681	KMT2-MUT(N=172) KMT2-WT(N=172)	0.351	0.544	0.00046
682	KMT2-MUT(N=172) KMT2-WT(N=172)	0.31	0.544	2e-05
683	KMT2-MUT(N=172) KMT2-WT(N=172)	0.333	0.544	0.00012
684	KMT2-MUT(N=172) KMT2-WT(N=172)	0.296	0.544	0
685	KMT2-MUT(N=172) KMT2-WT(N=172)	0.312	0.544	2e-05
686	KMT2-MUT(N=172) KMT2-WT(N=172)	0.351	0.544	0.00046
687	KMT2-MUT(N=172) KMT2-WT(N=172)	0.373	0.544	0.00164
688	KMT2-MUT(N=172) KMT2-WT(N=172)	0.337	0.544	0.00013
689	KMT2-MUT(N=172) KMT2-WT(N=172)	0.282	0.544	0
690	KMT2-MUT(N=172) KMT2-WT(N=172)	0.329	0.544	8e-05
691	KMT2-MUT(N=172) KMT2-WT(N=172)	0.324	0.544	5e-05
692	KMT2-MUT(N=172) KMT2-WT(N=172)	0.302	0.544	1e-05
693	KMT2-MUT(N=172) KMT2-WT(N=172)	0.347	0.544	0.00032
694	KMT2-MUT(N=172) KMT2-WT(N=172)	0.325	0.544	5e-05
695	KMT2-MUT(N=172) KMT2-WT(N=172)	0.324	0.544	5e-05
696	KMT2-MUT(N=172) KMT2-WT(N=172)	0.335	0.544	0.00013
697	KMT2-MUT(N=172) KMT2-WT(N=172)	0.324	0.544	5e-05
698	KMT2-MUT(N=172) KMT2-WT(N=172)	0.337	0.544	0.00013
699	KMT2-MUT(N=172) KMT2-WT(N=172)	0.318	0.544	3e-05
700	KMT2-MUT(N=172) KMT2-WT(N=172)	0.28	0.544	0
701	KMT2-MUT(N=172) KMT2-WT(N=172)	0.337	0.544	0.00013
702	KMT2-MUT(N=172) KMT2-WT(N=172)	0.335	0.544	0.00013
703	KMT2-MUT(N=172) KMT2-WT(N=172)	0.385	0.544	0.00343
704	KMT2-MUT(N=172) KMT2-WT(N=172)	0.355	0.544	0.0005
705	KMT2-MUT(N=172) KMT2-WT(N=172)	0.305	0.544	1e-05
706	KMT2-MUT(N=172) KMT2-WT(N=172)	0.318	0.544	3e-05
707	KMT2-MUT(N=172) KMT2-WT(N=172)	0.376	0.544	0.00233
708	KMT2-MUT(N=172) KMT2-WT(N=172)	0.314	0.544	2e-05
709	KMT2-MUT(N=172) KMT2-WT(N=172)	0.337	0.544	0.00013
710	KMT2-MUT(N=172) KMT2-WT(N=172)	0.329	0.544	8e-05
711	KMT2-MUT(N=172) KMT2-WT(N=172)	0.359	0.544	0.00071
712	KMT2-MUT(N=172) KMT2-WT(N=172)	0.341	0.544	0.0002
713	KMT2-MUT(N=172) KMT2-WT(N=172)	0.299	0.544	1e-05
714	KMT2-MUT(N=172) KMT2-WT(N=172)	0.272	0.544	0
715	KMT2-MUT(N=172) KMT2-WT(N=172)	0.341	0.544	0.0002
716	KMT2-MUT(N=172) KMT2-WT(N=172)	0.363	0.544	0.00104
717	KMT2-MUT(N=172) KMT2-WT(N=172)	0.306	0.544	1e-05
718	KMT2-MUT(N=172) KMT2-WT(N=172)	0.301	0.544	1e-05
719	KMT2-MUT(N=172) KMT2-WT(N=172)	0.341	0.544	0.0002
720	KMT2-MUT(N=172) KMT2-WT(N=172)	0.306	0.544	1e-05
721	KMT2-MUT(N=172) KMT2-WT(N=172)	0.335	0.544	0.00013
722	KMT2-MUT(N=172) KMT2-WT(N=172)	0.327	0.544	8e-05
723	KMT2-MUT(N=172) KMT2-WT(N=172)	0.358	0.544	0.00068
724	KMT2-MUT(N=172) KMT2-WT(N=172)	0.337	0.544	0.00013
725	KMT2-MUT(N=172) KMT2-WT(N=172)	0.287	0.544	0
726	KMT2-MUT(N=172) KMT2-WT(N=172)	0.357	0.544	0.0007
727	KMT2-MUT(N=172) KMT2-WT(N=172)	0.349	0.544	0.00033
728	KMT2-MUT(N=172) KMT2-WT(N=172)	0.347	0.544	0.00031
729	KMT2-MUT(N=172) KMT2-WT(N=172)	0.315	0.544	3e-05
730	KMT2-MUT(N=172) KMT2-WT(N=172)	0.357	0.544	0.0007
731	KMT2-MUT(N=172) KMT2-WT(N=172)	0.297	0.544	0
732	KMT2-MUT(N=172) KMT2-WT(N=172)	0.282	0.544	0
733	KMT2-MUT(N=172) KMT2-WT(N=172)	0.347	0.544	0.00032
734	KMT2-MUT(N=172) KMT2-WT(N=172)	0.375	0.544	0.00225
735	KMT2-MUT(N=172) KMT2-WT(N=172)	0.345	0.544	0.0003
736	KMT2-MUT(N=172) KMT2-WT(N=172)	0.337	0.544	0.00013
737	KMT2-MUT(N=172) KMT2-WT(N=172)	0.321	0.544	5e-05
738	KMT2-MUT(N=172) KMT2-WT(N=172)	0.335	0.544	0.00013
739	KMT2-MUT(N=172) KMT2-WT(N=172)	0.302	0.544	1e-05
740	KMT2-MUT(N=172) KMT2-WT(N=172)	0.373	0.544	0.00164
741	KMT2-MUT(N=172) KMT2-WT(N=172)	0.365	0.544	0.00109
742	KMT2-MUT(N=172) KMT2-WT(N=172)	0.345	0.544	0.00032
743	KMT2-MUT(N=172) KMT2-WT(N=172)	0.323	0.544	5e-05
744	KMT2-MUT(N=172) KMT2-WT(N=172)	0.312	0.544	2e-05
745	KMT2-MUT(N=172) KMT2-WT(N=172)	0.345	0.544	0.0003
746	KMT2-MUT(N=172) KMT2-WT(N=172)	0.308	0.544	1e-05
747	KMT2-MUT(N=172) KMT2-WT(N=172)	0.304	0.544	1e-05
748	KMT2-MUT(N=172) KMT2-WT(N=172)	0.327	0.544	8e-05
749	KMT2-MUT(N=172) KMT2-WT(N=172)	0.345	0.544	0.0003
750	KMT2-MUT(N=172) KMT2-WT(N=172)	0.292	0.544	0
751	KMT2-MUT(N=172) KMT2-WT(N=172)	0.341	0.544	0.0002
752	KMT2-MUT(N=172) KMT2-WT(N=172)	0.304	0.544	1e-05
753	KMT2-MUT(N=172) KMT2-WT(N=172)	0.298	0.544	1e-05
754	KMT2-MUT(N=172) KMT2-WT(N=172)	0.339	0.544	0.0002
755	KMT2-MUT(N=172) KMT2-WT(N=172)	0.396	0.544	0.0068
756	KMT2-MUT(N=172) KMT2-WT(N=172)	0.351	0.544	0.00048
757	KMT2-MUT(N=172) KMT2-WT(N=172)	0.345	0.544	0.00032
758	KMT2-MUT(N=172) KMT2-WT(N=172)	0.351	0.544	0.00048
759	KMT2-MUT(N=172) KMT2-WT(N=172)	0.347	0.544	0.00032
760	KMT2-MUT(N=172) KMT2-WT(N=172)	0.266	0.544	0
761	KMT2-MUT(N=172) KMT2-WT(N=172)	0.381	0.544	0.00324
762	KMT2-MUT(N=172) KMT2-WT(N=172)	0.347	0.544	0.00032
763	KMT2-MUT(N=172) KMT2-WT(N=172)	0.331	0.544	0.00012
764	KMT2-MUT(N=172) KMT2-WT(N=172)	0.339	0.544	0.0002
765	KMT2-MUT(N=172) KMT2-WT(N=172)	0.327	0.544	8e-05
766	KMT2-MUT(N=172) KMT2-WT(N=172)	0.321	0.544	5e-05
767	KMT2-MUT(N=172) KMT2-WT(N=172)	0.308	0.544	1e-05
768	KMT2-MUT(N=172) KMT2-WT(N=172)	0.314	0.544	2e-05
769	KMT2-MUT(N=172) KMT2-WT(N=172)	0.357	0.544	0.0007
770	KMT2-MUT(N=172) KMT2-WT(N=172)	0.357	0.544	0.00073
771	KMT2-MUT(N=172) KMT2-WT(N=172)	0.355	0.544	0.0005
772	KMT2-MUT(N=172) KMT2-WT(N=172)	0.331	0.544	8e-05
773	KMT2-MUT(N=172) KMT2-WT(N=172)	0.282	0.544	0
774	KMT2-MUT(N=172) KMT2-WT(N=172)	0.353	0.544	0.00047
775	KMT2-MUT(N=172) KMT2-WT(N=172)	0.367	0.544	0.00112
776	KMT2-MUT(N=172) KMT2-WT(N=172)	0.365	0.544	0.00109
777	KMT2-MUT(N=172) KMT2-WT(N=172)	0.28	0.544	0
778	KMT2-MUT(N=172) KMT2-WT(N=172)	0.313	0.544	3e-05
779	KMT2-MUT(N=172) KMT2-WT(N=172)	0.339	0.544	0.00019
780	KMT2-MUT(N=172) KMT2-WT(N=172)	0.297	0.544	0
781	KMT2-MUT(N=172) KMT2-WT(N=172)	0.372	0.544	0.00166
782	KMT2-MUT(N=172) KMT2-WT(N=172)	0.349	0.544	0.00044
783	KMT2-MUT(N=172) KMT2-WT(N=172)	0.382	0.544	0.00335
784	KMT2-MUT(N=172) KMT2-WT(N=172)	0.339	0.544	0.00019
785	KMT2-MUT(N=172) KMT2-WT(N=172)	0.343	0.544	0.00021
786	KMT2-MUT(N=172) KMT2-WT(N=172)	0.371	0.544	0.0016
787	KMT2-MUT(N=172) KMT2-WT(N=172)	0.324	0.544	5e-05
788	KMT2-MUT(N=172) KMT2-WT(N=172)	0.329	0.544	8e-05
789	KMT2-MUT(N=172) KMT2-WT(N=172)	0.331	0.544	9e-05
790	KMT2-MUT(N=172) KMT2-WT(N=172)	0.376	0.544	0.00233
791	KMT2-MUT(N=172) KMT2-WT(N=172)	0.349	0.544	0.00033
792	KMT2-MUT(N=172) KMT2-WT(N=172)	0.314	0.544	2e-05
793	KMT2-MUT(N=172) KMT2-WT(N=172)	0.276	0.544	0
794	KMT2-MUT(N=172) KMT2-WT(N=172)	0.359	0.544	0.00071
795	KMT2-MUT(N=172) KMT2-WT(N=172)	0.367	0.544	0.00112
796	KMT2-MUT(N=172) KMT2-WT(N=172)	0.359	0.544	0.00073
797	KMT2-MUT(N=172) KMT2-WT(N=172)	0.376	0.544	0.00233
798	KMT2-MUT(N=172) KMT2-WT(N=172)	0.321	0.544	5e-05
799	KMT2-MUT(N=172) KMT2-WT(N=172)	0.308	0.544	1e-05
800	KMT2-MUT(N=172) KMT2-WT(N=172)	0.321	0.544	4e-05
801	KMT2-MUT(N=172) KMT2-WT(N=172)	0.312	0.544	2e-05
802	KMT2-MUT(N=172) KMT2-WT(N=172)	0.373	0.544	0.00164
803	KMT2-MUT(N=172) KMT2-WT(N=172)	0.391	0.544	0.00486
804	KMT2-MUT(N=172) KMT2-WT(N=172)	0.359	0.544	0.00073
805	KMT2-MUT(N=172) KMT2-WT(N=172)	0.337	0.544	0.00013
806	KMT2-MUT(N=172) KMT2-WT(N=172)	0.349	0.544	0.00044
807	KMT2-MUT(N=172) KMT2-WT(N=172)	0.329	0.544	8e-05
808	KMT2-MUT(N=172) KMT2-WT(N=172)	0.31	0.544	2e-05
809	KMT2-MUT(N=172) KMT2-WT(N=172)	0.329	0.544	8e-05
810	KMT2-MUT(N=172) KMT2-WT(N=172)	0.325	0.544	5e-05
811	KMT2-MUT(N=172) KMT2-WT(N=172)	0.287	0.544	0
812	KMT2-MUT(N=172) KMT2-WT(N=172)	0.335	0.544	0.00013
813	KMT2-MUT(N=172) KMT2-WT(N=172)	0.337	0.544	0.00018
814	KMT2-MUT(N=172) KMT2-WT(N=172)	0.318	0.544	3e-05
815	KMT2-MUT(N=172) KMT2-WT(N=172)	0.31	0.544	2e-05
816	KMT2-MUT(N=172) KMT2-WT(N=172)	0.325	0.544	5e-05
817	KMT2-MUT(N=172) KMT2-WT(N=172)	0.31	0.544	2e-05
818	KMT2-MUT(N=172) KMT2-WT(N=172)	0.373	0.544	0.00164
819	KMT2-MUT(N=172) KMT2-WT(N=172)	0.339	0.544	0.00019
820	KMT2-MUT(N=172) KMT2-WT(N=172)	0.363	0.544	0.00104
821	KMT2-MUT(N=172) KMT2-WT(N=172)	0.353	0.544	0.00047
822	KMT2-MUT(N=172) KMT2-WT(N=172)	0.298	0.544	1e-05
823	KMT2-MUT(N=172) KMT2-WT(N=172)	0.357	0.544	0.0007
824	KMT2-MUT(N=172) KMT2-WT(N=172)	0.335	0.544	0.00013
825	KMT2-MUT(N=172) KMT2-WT(N=172)	0.315	0.544	3e-05
826	KMT2-MUT(N=172) KMT2-WT(N=172)	0.345	0.544	0.0003
827	KMT2-MUT(N=172) KMT2-WT(N=172)	0.339	0.544	0.00019
828	KMT2-MUT(N=172) KMT2-WT(N=172)	0.324	0.544	5e-05
829	KMT2-MUT(N=172) KMT2-WT(N=172)	0.339	0.544	0.00019
830	KMT2-MUT(N=172) KMT2-WT(N=172)	0.337	0.544	0.00013
831	KMT2-MUT(N=172) KMT2-WT(N=172)	0.31	0.544	2e-05
832	KMT2-MUT(N=172) KMT2-WT(N=172)	0.343	0.544	0.00021
833	KMT2-MUT(N=172) KMT2-WT(N=172)	0.321	0.544	5e-05
834	KMT2-MUT(N=172) KMT2-WT(N=172)	0.321	0.544	5e-05
835	KMT2-MUT(N=172) KMT2-WT(N=172)	0.38	0.544	0.00314
836	KMT2-MUT(N=172) KMT2-WT(N=172)	0.29	0.544	0
837	KMT2-MUT(N=172) KMT2-WT(N=172)	0.28	0.544	0
838	KMT2-MUT(N=172) KMT2-WT(N=172)	0.324	0.544	5e-05
839	KMT2-MUT(N=172) KMT2-WT(N=172)	0.349	0.544	0.00033
840	KMT2-MUT(N=172) KMT2-WT(N=172)	0.333	0.544	0.00012
841	KMT2-MUT(N=172) KMT2-WT(N=172)	0.31	0.544	2e-05
842	KMT2-MUT(N=172) KMT2-WT(N=172)	0.371	0.544	0.0016
843	KMT2-MUT(N=172) KMT2-WT(N=172)	0.361	0.544	0.00075
844	KMT2-MUT(N=172) KMT2-WT(N=172)	0.363	0.544	0.00104
845	KMT2-MUT(N=172) KMT2-WT(N=172)	0.335	0.544	0.00013
846	KMT2-MUT(N=172) KMT2-WT(N=172)	0.396	0.544	0.0068
847	KMT2-MUT(N=172) KMT2-WT(N=172)	0.314	0.544	2e-05
848	KMT2-MUT(N=172) KMT2-WT(N=172)	0.375	0.544	0.00225
849	KMT2-MUT(N=172) KMT2-WT(N=172)	0.304	0.544	1e-05
850	KMT2-MUT(N=172) KMT2-WT(N=172)	0.378	0.544	0.00241
851	KMT2-MUT(N=172) KMT2-WT(N=172)	0.299	0.544	1e-05
852	KMT2-MUT(N=172) KMT2-WT(N=172)	0.32	0.544	3e-05
853	KMT2-MUT(N=172) KMT2-WT(N=172)	0.339	0.544	0.0002
854	KMT2-MUT(N=172) KMT2-WT(N=172)	0.349	0.544	0.00033
855	KMT2-MUT(N=172) KMT2-WT(N=172)	0.345	0.544	0.00032
856	KMT2-MUT(N=172) KMT2-WT(N=172)	0.312	0.544	2e-05
857	KMT2-MUT(N=172) KMT2-WT(N=172)	0.335	0.544	0.00013
858	KMT2-MUT(N=172) KMT2-WT(N=172)	0.307	0.544	2e-05
859	KMT2-MUT(N=172) KMT2-WT(N=172)	0.371	0.544	0.00158
860	KMT2-MUT(N=172) KMT2-WT(N=172)	0.361	0.544	0.00075
861	KMT2-MUT(N=172) KMT2-WT(N=172)	0.32	0.544	3e-05
862	KMT2-MUT(N=172) KMT2-WT(N=172)	0.322	0.544	5e-05
863	KMT2-MUT(N=172) KMT2-WT(N=172)	0.281	0.544	0
864	KMT2-MUT(N=172) KMT2-WT(N=172)	0.327	0.544	8e-05
865	KMT2-MUT(N=172) KMT2-WT(N=172)	0.373	0.544	0.00164
866	KMT2-MUT(N=172) KMT2-WT(N=172)	0.365	0.544	0.00107
867	KMT2-MUT(N=172) KMT2-WT(N=172)	0.347	0.544	0.00032
868	KMT2-MUT(N=172) KMT2-WT(N=172)	0.361	0.544	0.00075
869	KMT2-MUT(N=172) KMT2-WT(N=172)	0.359	0.544	0.00071
870	KMT2-MUT(N=172) KMT2-WT(N=172)	0.288	0.544	0
871	KMT2-MUT(N=172) KMT2-WT(N=172)	0.296	0.544	0
872	KMT2-MUT(N=172) KMT2-WT(N=172)	0.31	0.544	2e-05
873	KMT2-MUT(N=172) KMT2-WT(N=172)	0.385	0.544	0.00343
874	KMT2-MUT(N=172) KMT2-WT(N=172)	0.331	0.544	8e-05
875	KMT2-MUT(N=172) KMT2-WT(N=172)	0.333	0.544	0.00012
876	KMT2-MUT(N=172) KMT2-WT(N=172)	0.345	0.544	0.0003
877	KMT2-MUT(N=172) KMT2-WT(N=172)	0.32	0.544	3e-05
878	KMT2-MUT(N=172) KMT2-WT(N=172)	0.396	0.544	0.0068
879	KMT2-MUT(N=172) KMT2-WT(N=172)	0.31	0.544	2e-05
880	KMT2-MUT(N=172) KMT2-WT(N=172)	0.372	0.544	0.00166
881	KMT2-MUT(N=172) KMT2-WT(N=172)	0.345	0.544	0.00032
882	KMT2-MUT(N=172) KMT2-WT(N=172)	0.355	0.544	0.00051
883	KMT2-MUT(N=172) KMT2-WT(N=172)	0.304	0.544	1e-05
884	KMT2-MUT(N=172) KMT2-WT(N=172)	0.341	0.544	0.0002
885	KMT2-MUT(N=172) KMT2-WT(N=172)	0.361	0.544	0.00075
886	KMT2-MUT(N=172) KMT2-WT(N=172)	0.363	0.544	0.00109
887	KMT2-MUT(N=172) KMT2-WT(N=172)	0.376	0.544	0.00221
888	KMT2-MUT(N=172) KMT2-WT(N=172)	0.369	0.544	0.00154
889	KMT2-MUT(N=172) KMT2-WT(N=172)	0.272	0.544	0
890	KMT2-MUT(N=172) KMT2-WT(N=172)	0.304	0.544	1e-05
891	KMT2-MUT(N=172) KMT2-WT(N=172)	0.325	0.544	5e-05
892	KMT2-MUT(N=172) KMT2-WT(N=172)	0.325	0.544	5e-05
893	KMT2-MUT(N=172) KMT2-WT(N=172)	0.343	0.544	0.00029
894	KMT2-MUT(N=172) KMT2-WT(N=172)	0.311	0.544	2e-05
895	KMT2-MUT(N=172) KMT2-WT(N=172)	0.381	0.544	0.00324
896	KMT2-MUT(N=172) KMT2-WT(N=172)	0.366	0.544	0.00143
897	KMT2-MUT(N=172) KMT2-WT(N=172)	0.363	0.544	0.00109
898	KMT2-MUT(N=172) KMT2-WT(N=172)	0.299	0.544	1e-05
899	KMT2-MUT(N=172) KMT2-WT(N=172)	0.31	0.544	2e-05
900	KMT2-MUT(N=172) KMT2-WT(N=172)	0.276	0.544	0
901	KMT2-MUT(N=172) KMT2-WT(N=172)	0.302	0.544	1e-05
902	KMT2-MUT(N=172) KMT2-WT(N=172)	0.37	0.544	0.00151
903	KMT2-MUT(N=172) KMT2-WT(N=172)	0.412	0.544	0.0171
904	KMT2-MUT(N=172) KMT2-WT(N=172)	0.331	0.544	8e-05
905	KMT2-MUT(N=172) KMT2-WT(N=172)	0.333	0.544	0.00012
906	KMT2-MUT(N=172) KMT2-WT(N=172)	0.32	0.544	3e-05
907	KMT2-MUT(N=172) KMT2-WT(N=172)	0.292	0.544	0
908	KMT2-MUT(N=172) KMT2-WT(N=172)	0.28	0.544	0
909	KMT2-MUT(N=172) KMT2-WT(N=172)	0.295	0.544	1e-05
910	KMT2-MUT(N=172) KMT2-WT(N=172)	0.327	0.544	8e-05
911	KMT2-MUT(N=172) KMT2-WT(N=172)	0.333	0.544	0.00013
912	KMT2-MUT(N=172) KMT2-WT(N=172)	0.289	0.544	0
913	KMT2-MUT(N=172) KMT2-WT(N=172)	0.339	0.544	0.0002
914	KMT2-MUT(N=172) KMT2-WT(N=172)	0.385	0.544	0.00343
915	KMT2-MUT(N=172) KMT2-WT(N=172)	0.314	0.544	2e-05
916	KMT2-MUT(N=172) KMT2-WT(N=172)	0.298	0.544	1e-05
917	KMT2-MUT(N=172) KMT2-WT(N=172)	0.314	0.544	2e-05
918	KMT2-MUT(N=172) KMT2-WT(N=172)	0.315	0.544	3e-05
919	KMT2-MUT(N=172) KMT2-WT(N=172)	0.325	0.544	5e-05
920	KMT2-MUT(N=172) KMT2-WT(N=172)	0.306	0.544	1e-05
921	KMT2-MUT(N=172) KMT2-WT(N=172)	0.32	0.544	3e-05
922	KMT2-MUT(N=172) KMT2-WT(N=172)	0.339	0.544	0.00019
923	KMT2-MUT(N=172) KMT2-WT(N=172)	0.337	0.544	0.00013
924	KMT2-MUT(N=172) KMT2-WT(N=172)	0.379	0.544	0.00239
925	KMT2-MUT(N=172) KMT2-WT(N=172)	0.306	0.544	1e-05
926	KMT2-MUT(N=172) KMT2-WT(N=172)	0.316	0.544	3e-05
927	KMT2-MUT(N=172) KMT2-WT(N=172)	0.351	0.544	0.00046
928	KMT2-MUT(N=172) KMT2-WT(N=172)	0.322	0.544	5e-05
929	KMT2-MUT(N=172) KMT2-WT(N=172)	0.333	0.544	0.00012
930	KMT2-MUT(N=172) KMT2-WT(N=172)	0.349	0.544	0.00033
931	KMT2-MUT(N=172) KMT2-WT(N=172)	0.343	0.544	0.00021
932	KMT2-MUT(N=172) KMT2-WT(N=172)	0.335	0.544	0.00013
933	KMT2-MUT(N=172) KMT2-WT(N=172)	0.371	0.544	0.00158
934	KMT2-MUT(N=172) KMT2-WT(N=172)	0.353	0.544	0.00048
935	KMT2-MUT(N=172) KMT2-WT(N=172)	0.341	0.544	0.0002
936	KMT2-MUT(N=172) KMT2-WT(N=172)	0.329	0.544	8e-05
937	KMT2-MUT(N=172) KMT2-WT(N=172)	0.343	0.544	0.00029
938	KMT2-MUT(N=172) KMT2-WT(N=172)	0.315	0.544	3e-05
939	KMT2-MUT(N=172) KMT2-WT(N=172)	0.316	0.544	3e-05
940	KMT2-MUT(N=172) KMT2-WT(N=172)	0.394	0.544	0.00666
941	KMT2-MUT(N=172) KMT2-WT(N=172)	0.272	0.544	0
942	KMT2-MUT(N=172) KMT2-WT(N=172)	0.323	0.544	5e-05
943	KMT2-MUT(N=172) KMT2-WT(N=172)	0.347	0.544	0.00032
944	KMT2-MUT(N=172) KMT2-WT(N=172)	0.339	0.544	0.0002
945	KMT2-MUT(N=172) KMT2-WT(N=172)	0.355	0.544	0.0005
946	KMT2-MUT(N=172) KMT2-WT(N=172)	0.308	0.544	1e-05
947	KMT2-MUT(N=172) KMT2-WT(N=172)	0.306	0.544	1e-05
948	KMT2-MUT(N=172) KMT2-WT(N=172)	0.343	0.544	0.00021
949	KMT2-MUT(N=172) KMT2-WT(N=172)	0.325	0.544	5e-05
950	KMT2-MUT(N=172) KMT2-WT(N=172)	0.351	0.544	0.00046
951	KMT2-MUT(N=172) KMT2-WT(N=172)	0.367	0.544	0.00112
952	KMT2-MUT(N=172) KMT2-WT(N=172)	0.343	0.544	0.00021
953	KMT2-MUT(N=172) KMT2-WT(N=172)	0.324	0.544	5e-05
954	KMT2-MUT(N=172) KMT2-WT(N=172)	0.316	0.544	3e-05
955	KMT2-MUT(N=172) KMT2-WT(N=172)	0.32	0.544	3e-05
956	KMT2-MUT(N=172) KMT2-WT(N=172)	0.298	0.544	1e-05
957	KMT2-MUT(N=172) KMT2-WT(N=172)	0.331	0.544	8e-05
958	KMT2-MUT(N=172) KMT2-WT(N=172)	0.305	0.544	1e-05
959	KMT2-MUT(N=172) KMT2-WT(N=172)	0.355	0.544	0.0005
960	KMT2-MUT(N=172) KMT2-WT(N=172)	0.28	0.544	0
961	KMT2-MUT(N=172) KMT2-WT(N=172)	0.32	0.544	3e-05
962	KMT2-MUT(N=172) KMT2-WT(N=172)	0.353	0.544	0.00047
963	KMT2-MUT(N=172) KMT2-WT(N=172)	0.337	0.544	0.00013
964	KMT2-MUT(N=172) KMT2-WT(N=172)	0.357	0.544	0.0007
965	KMT2-MUT(N=172) KMT2-WT(N=172)	0.325	0.544	5e-05
966	KMT2-MUT(N=172) KMT2-WT(N=172)	0.363	0.544	0.00109
967	KMT2-MUT(N=172) KMT2-WT(N=172)	0.294	0.544	0
968	KMT2-MUT(N=172) KMT2-WT(N=172)	0.302	0.544	1e-05
969	KMT2-MUT(N=172) KMT2-WT(N=172)	0.278	0.544	0
970	KMT2-MUT(N=172) KMT2-WT(N=172)	0.349	0.544	0.00033
971	KMT2-MUT(N=172) KMT2-WT(N=172)	0.355	0.544	0.0005
972	KMT2-MUT(N=172) KMT2-WT(N=172)	0.312	0.544	2e-05
973	KMT2-MUT(N=172) KMT2-WT(N=172)	0.325	0.544	7e-05
974	KMT2-MUT(N=172) KMT2-WT(N=172)	0.343	0.544	0.00021
975	KMT2-MUT(N=172) KMT2-WT(N=172)	0.296	0.544	0
976	KMT2-MUT(N=172) KMT2-WT(N=172)	0.341	0.544	0.0002
977	KMT2-MUT(N=172) KMT2-WT(N=172)	0.333	0.544	0.00012
978	KMT2-MUT(N=172) KMT2-WT(N=172)	0.339	0.544	0.00019
979	KMT2-MUT(N=172) KMT2-WT(N=172)	0.305	0.544	1e-05
980	KMT2-MUT(N=172) KMT2-WT(N=172)	0.357	0.544	0.0007
981	KMT2-MUT(N=172) KMT2-WT(N=172)	0.357	0.544	0.0007
982	KMT2-MUT(N=172) KMT2-WT(N=172)	0.331	0.544	0.00012
983	KMT2-MUT(N=172) KMT2-WT(N=172)	0.385	0.544	0.00343
984	KMT2-MUT(N=172) KMT2-WT(N=172)	0.25	0.544	0
985	KMT2-MUT(N=172) KMT2-WT(N=172)	0.347	0.544	0.00032
986	KMT2-MUT(N=172) KMT2-WT(N=172)	0.325	0.544	5e-05
987	KMT2-MUT(N=172) KMT2-WT(N=172)	0.359	0.544	0.00073
988	KMT2-MUT(N=172) KMT2-WT(N=172)	0.367	0.544	0.00112
989	KMT2-MUT(N=172) KMT2-WT(N=172)	0.329	0.544	8e-05
990	KMT2-MUT(N=172) KMT2-WT(N=172)	0.361	0.544	0.00075
991	KMT2-MUT(N=172) KMT2-WT(N=172)	0.365	0.544	0.00107
992	KMT2-MUT(N=172) KMT2-WT(N=172)	0.324	0.544	5e-05
993	KMT2-MUT(N=172) KMT2-WT(N=172)	0.327	0.544	8e-05
994	KMT2-MUT(N=172) KMT2-WT(N=172)	0.355	0.544	0.0005
995	KMT2-MUT(N=172) KMT2-WT(N=172)	0.359	0.544	0.00073
996	KMT2-MUT(N=172) KMT2-WT(N=172)	0.359	0.544	0.00073
997	KMT2-MUT(N=172) KMT2-WT(N=172)	0.321	0.544	5e-05
998	KMT2-MUT(N=172) KMT2-WT(N=172)	0.376	0.544	0.00233
999	KMT2-MUT(N=172) KMT2-WT(N=172)	0.266	0.544	0
1000	KMT2-MUT(N=172) KMT2-WT(N=172)	0.361	0.544	0.00075

## Sheet: Sheet4
Seed	Patients in discovery cohort	ORR of KMT2 WT patients	ORR of KMT2 MUT patients	Pvalue Fisher's exact test
1	KMT2-MUT(N=187) KMT2-WT(N=187)	0.251	0.406	0.002
2	KMT2-MUT(N=187) KMT2-WT(N=187)	0.209	0.406	5e-05
3	KMT2-MUT(N=187) KMT2-WT(N=187)	0.219	0.406	0.00014
4	KMT2-MUT(N=187) KMT2-WT(N=187)	0.187	0.406	1e-05
5	KMT2-MUT(N=187) KMT2-WT(N=187)	0.273	0.406	0.00865
6	KMT2-MUT(N=187) KMT2-WT(N=187)	0.23	0.406	0.00036
7	KMT2-MUT(N=187) KMT2-WT(N=187)	0.171	0.406	0
8	KMT2-MUT(N=187) KMT2-WT(N=187)	0.209	0.406	5e-05
9	KMT2-MUT(N=187) KMT2-WT(N=187)	0.214	0.406	8e-05
10	KMT2-MUT(N=187) KMT2-WT(N=187)	0.251	0.406	0.002
11	KMT2-MUT(N=187) KMT2-WT(N=187)	0.246	0.406	0.00133
12	KMT2-MUT(N=187) KMT2-WT(N=187)	0.203	0.406	3e-05
13	KMT2-MUT(N=187) KMT2-WT(N=187)	0.225	0.406	0.00023
14	KMT2-MUT(N=187) KMT2-WT(N=187)	0.198	0.406	2e-05
15	KMT2-MUT(N=187) KMT2-WT(N=187)	0.246	0.406	0.00133
16	KMT2-MUT(N=187) KMT2-WT(N=187)	0.214	0.406	8e-05
17	KMT2-MUT(N=187) KMT2-WT(N=187)	0.209	0.406	5e-05
18	KMT2-MUT(N=187) KMT2-WT(N=187)	0.214	0.406	8e-05
19	KMT2-MUT(N=187) KMT2-WT(N=187)	0.203	0.406	3e-05
20	KMT2-MUT(N=187) KMT2-WT(N=187)	0.225	0.406	0.00023
21	KMT2-MUT(N=187) KMT2-WT(N=187)	0.209	0.406	5e-05
22	KMT2-MUT(N=187) KMT2-WT(N=187)	0.225	0.406	0.00023
23	KMT2-MUT(N=187) KMT2-WT(N=187)	0.23	0.406	0.00036
24	KMT2-MUT(N=187) KMT2-WT(N=187)	0.198	0.406	2e-05
25	KMT2-MUT(N=187) KMT2-WT(N=187)	0.219	0.406	0.00014
26	KMT2-MUT(N=187) KMT2-WT(N=187)	0.214	0.406	8e-05
27	KMT2-MUT(N=187) KMT2-WT(N=187)	0.203	0.406	3e-05
28	KMT2-MUT(N=187) KMT2-WT(N=187)	0.166	0.406	0
29	KMT2-MUT(N=187) KMT2-WT(N=187)	0.23	0.406	0.00036
30	KMT2-MUT(N=187) KMT2-WT(N=187)	0.251	0.406	0.002
31	KMT2-MUT(N=187) KMT2-WT(N=187)	0.235	0.406	0.00057
32	KMT2-MUT(N=187) KMT2-WT(N=187)	0.262	0.406	0.00428
33	KMT2-MUT(N=187) KMT2-WT(N=187)	0.225	0.406	0.00023
34	KMT2-MUT(N=187) KMT2-WT(N=187)	0.209	0.406	5e-05
35	KMT2-MUT(N=187) KMT2-WT(N=187)	0.209	0.406	5e-05
36	KMT2-MUT(N=187) KMT2-WT(N=187)	0.273	0.406	0.00865
37	KMT2-MUT(N=187) KMT2-WT(N=187)	0.225	0.406	0.00023
38	KMT2-MUT(N=187) KMT2-WT(N=187)	0.251	0.406	0.002
39	KMT2-MUT(N=187) KMT2-WT(N=187)	0.241	0.406	0.00088
40	KMT2-MUT(N=187) KMT2-WT(N=187)	0.171	0.406	0
41	KMT2-MUT(N=187) KMT2-WT(N=187)	0.23	0.406	0.00036
42	KMT2-MUT(N=187) KMT2-WT(N=187)	0.219	0.406	0.00014
43	KMT2-MUT(N=187) KMT2-WT(N=187)	0.257	0.406	0.00294
44	KMT2-MUT(N=187) KMT2-WT(N=187)	0.273	0.406	0.00865
45	KMT2-MUT(N=187) KMT2-WT(N=187)	0.203	0.406	3e-05
46	KMT2-MUT(N=187) KMT2-WT(N=187)	0.241	0.406	0.00088
47	KMT2-MUT(N=187) KMT2-WT(N=187)	0.16	0.406	0
48	KMT2-MUT(N=187) KMT2-WT(N=187)	0.214	0.406	8e-05
49	KMT2-MUT(N=187) KMT2-WT(N=187)	0.267	0.406	0.00613
50	KMT2-MUT(N=187) KMT2-WT(N=187)	0.209	0.406	5e-05
51	KMT2-MUT(N=187) KMT2-WT(N=187)	0.235	0.406	0.00057
52	KMT2-MUT(N=187) KMT2-WT(N=187)	0.209	0.406	5e-05
53	KMT2-MUT(N=187) KMT2-WT(N=187)	0.257	0.406	0.00294
54	KMT2-MUT(N=187) KMT2-WT(N=187)	0.209	0.406	5e-05
55	KMT2-MUT(N=187) KMT2-WT(N=187)	0.187	0.406	1e-05
56	KMT2-MUT(N=187) KMT2-WT(N=187)	0.225	0.406	0.00023
57	KMT2-MUT(N=187) KMT2-WT(N=187)	0.225	0.406	0.00023
58	KMT2-MUT(N=187) KMT2-WT(N=187)	0.198	0.406	2e-05
59	KMT2-MUT(N=187) KMT2-WT(N=187)	0.241	0.406	0.00088
60	KMT2-MUT(N=187) KMT2-WT(N=187)	0.251	0.406	0.002
61	KMT2-MUT(N=187) KMT2-WT(N=187)	0.219	0.406	0.00014
62	KMT2-MUT(N=187) KMT2-WT(N=187)	0.225	0.406	0.00023
63	KMT2-MUT(N=187) KMT2-WT(N=187)	0.203	0.406	3e-05
64	KMT2-MUT(N=187) KMT2-WT(N=187)	0.209	0.406	5e-05
65	KMT2-MUT(N=187) KMT2-WT(N=187)	0.262	0.406	0.00428
66	KMT2-MUT(N=187) KMT2-WT(N=187)	0.187	0.406	1e-05
67	KMT2-MUT(N=187) KMT2-WT(N=187)	0.23	0.406	0.00036
68	KMT2-MUT(N=187) KMT2-WT(N=187)	0.219	0.406	0.00014
69	KMT2-MUT(N=187) KMT2-WT(N=187)	0.193	0.406	1e-05
70	KMT2-MUT(N=187) KMT2-WT(N=187)	0.171	0.406	0
71	KMT2-MUT(N=187) KMT2-WT(N=187)	0.23	0.406	0.00036
72	KMT2-MUT(N=187) KMT2-WT(N=187)	0.198	0.406	2e-05
73	KMT2-MUT(N=187) KMT2-WT(N=187)	0.219	0.406	0.00014
74	KMT2-MUT(N=187) KMT2-WT(N=187)	0.203	0.406	3e-05
75	KMT2-MUT(N=187) KMT2-WT(N=187)	0.241	0.406	0.00088
76	KMT2-MUT(N=187) KMT2-WT(N=187)	0.198	0.406	2e-05
77	KMT2-MUT(N=187) KMT2-WT(N=187)	0.241	0.406	0.00088
78	KMT2-MUT(N=187) KMT2-WT(N=187)	0.193	0.406	1e-05
79	KMT2-MUT(N=187) KMT2-WT(N=187)	0.262	0.406	0.00428
80	KMT2-MUT(N=187) KMT2-WT(N=187)	0.219	0.406	0.00014
81	KMT2-MUT(N=187) KMT2-WT(N=187)	0.182	0.406	0
82	KMT2-MUT(N=187) KMT2-WT(N=187)	0.219	0.406	0.00014
83	KMT2-MUT(N=187) KMT2-WT(N=187)	0.235	0.406	0.00057
84	KMT2-MUT(N=187) KMT2-WT(N=187)	0.246	0.406	0.00133
85	KMT2-MUT(N=187) KMT2-WT(N=187)	0.209	0.406	5e-05
86	KMT2-MUT(N=187) KMT2-WT(N=187)	0.219	0.406	0.00014
87	KMT2-MUT(N=187) KMT2-WT(N=187)	0.241	0.406	0.00088
88	KMT2-MUT(N=187) KMT2-WT(N=187)	0.225	0.406	0.00023
89	KMT2-MUT(N=187) KMT2-WT(N=187)	0.257	0.406	0.00294
90	KMT2-MUT(N=187) KMT2-WT(N=187)	0.176	0.406	0
91	KMT2-MUT(N=187) KMT2-WT(N=187)	0.235	0.406	0.00057
92	KMT2-MUT(N=187) KMT2-WT(N=187)	0.214	0.406	8e-05
93	KMT2-MUT(N=187) KMT2-WT(N=187)	0.257	0.406	0.00294
94	KMT2-MUT(N=187) KMT2-WT(N=187)	0.246	0.406	0.00133
95	KMT2-MUT(N=187) KMT2-WT(N=187)	0.241	0.406	0.00088
96	KMT2-MUT(N=187) KMT2-WT(N=187)	0.23	0.406	0.00036
97	KMT2-MUT(N=187) KMT2-WT(N=187)	0.257	0.406	0.00294
98	KMT2-MUT(N=187) KMT2-WT(N=187)	0.235	0.406	0.00057
99	KMT2-MUT(N=187) KMT2-WT(N=187)	0.187	0.406	1e-05
100	KMT2-MUT(N=187) KMT2-WT(N=187)	0.193	0.406	1e-05
101	KMT2-MUT(N=187) KMT2-WT(N=187)	0.257	0.406	0.00294
102	KMT2-MUT(N=187) KMT2-WT(N=187)	0.257	0.406	0.00294
103	KMT2-MUT(N=187) KMT2-WT(N=187)	0.219	0.406	0.00014
104	KMT2-MUT(N=187) KMT2-WT(N=187)	0.219	0.406	0.00014
105	KMT2-MUT(N=187) KMT2-WT(N=187)	0.193	0.406	1e-05
106	KMT2-MUT(N=187) KMT2-WT(N=187)	0.235	0.406	0.00057
107	KMT2-MUT(N=187) KMT2-WT(N=187)	0.193	0.406	1e-05
108	KMT2-MUT(N=187) KMT2-WT(N=187)	0.235	0.406	0.00057
109	KMT2-MUT(N=187) KMT2-WT(N=187)	0.23	0.406	0.00036
110	KMT2-MUT(N=187) KMT2-WT(N=187)	0.225	0.406	0.00023
111	KMT2-MUT(N=187) KMT2-WT(N=187)	0.235	0.406	0.00057
112	KMT2-MUT(N=187) KMT2-WT(N=187)	0.214	0.406	8e-05
113	KMT2-MUT(N=187) KMT2-WT(N=187)	0.235	0.406	0.00057
114	KMT2-MUT(N=187) KMT2-WT(N=187)	0.214	0.406	8e-05
115	KMT2-MUT(N=187) KMT2-WT(N=187)	0.241	0.406	0.00088
116	KMT2-MUT(N=187) KMT2-WT(N=187)	0.23	0.406	0.00036
117	KMT2-MUT(N=187) KMT2-WT(N=187)	0.225	0.406	0.00023
118	KMT2-MUT(N=187) KMT2-WT(N=187)	0.251	0.406	0.002
119	KMT2-MUT(N=187) KMT2-WT(N=187)	0.176	0.406	0
120	KMT2-MUT(N=187) KMT2-WT(N=187)	0.209	0.406	5e-05
121	KMT2-MUT(N=187) KMT2-WT(N=187)	0.241	0.406	0.00088
122	KMT2-MUT(N=187) KMT2-WT(N=187)	0.219	0.406	0.00014
123	KMT2-MUT(N=187) KMT2-WT(N=187)	0.219	0.406	0.00014
124	KMT2-MUT(N=187) KMT2-WT(N=187)	0.187	0.406	1e-05
125	KMT2-MUT(N=187) KMT2-WT(N=187)	0.235	0.406	0.00057
126	KMT2-MUT(N=187) KMT2-WT(N=187)	0.166	0.406	0
127	KMT2-MUT(N=187) KMT2-WT(N=187)	0.193	0.406	1e-05
128	KMT2-MUT(N=187) KMT2-WT(N=187)	0.182	0.406	0
129	KMT2-MUT(N=187) KMT2-WT(N=187)	0.251	0.406	0.002
130	KMT2-MUT(N=187) KMT2-WT(N=187)	0.225	0.406	0.00023
131	KMT2-MUT(N=187) KMT2-WT(N=187)	0.257	0.406	0.00294
132	KMT2-MUT(N=187) KMT2-WT(N=187)	0.219	0.406	0.00014
133	KMT2-MUT(N=187) KMT2-WT(N=187)	0.241	0.406	0.00088
134	KMT2-MUT(N=187) KMT2-WT(N=187)	0.219	0.406	0.00014
135	KMT2-MUT(N=187) KMT2-WT(N=187)	0.225	0.406	0.00023
136	KMT2-MUT(N=187) KMT2-WT(N=187)	0.203	0.406	3e-05
137	KMT2-MUT(N=187) KMT2-WT(N=187)	0.209	0.406	5e-05
138	KMT2-MUT(N=187) KMT2-WT(N=187)	0.209	0.406	5e-05
139	KMT2-MUT(N=187) KMT2-WT(N=187)	0.246	0.406	0.00133
140	KMT2-MUT(N=187) KMT2-WT(N=187)	0.209	0.406	5e-05
141	KMT2-MUT(N=187) KMT2-WT(N=187)	0.241	0.406	0.00088
142	KMT2-MUT(N=187) KMT2-WT(N=187)	0.241	0.406	0.00088
143	KMT2-MUT(N=187) KMT2-WT(N=187)	0.198	0.406	2e-05
144	KMT2-MUT(N=187) KMT2-WT(N=187)	0.203	0.406	3e-05
145	KMT2-MUT(N=187) KMT2-WT(N=187)	0.257	0.406	0.00294
146	KMT2-MUT(N=187) KMT2-WT(N=187)	0.23	0.406	0.00036
147	KMT2-MUT(N=187) KMT2-WT(N=187)	0.198	0.406	2e-05
148	KMT2-MUT(N=187) KMT2-WT(N=187)	0.23	0.406	0.00036
149	KMT2-MUT(N=187) KMT2-WT(N=187)	0.267	0.406	0.00613
150	KMT2-MUT(N=187) KMT2-WT(N=187)	0.262	0.406	0.00428
151	KMT2-MUT(N=187) KMT2-WT(N=187)	0.182	0.406	0
152	KMT2-MUT(N=187) KMT2-WT(N=187)	0.246	0.406	0.00133
153	KMT2-MUT(N=187) KMT2-WT(N=187)	0.219	0.406	0.00014
154	KMT2-MUT(N=187) KMT2-WT(N=187)	0.23	0.406	0.00036
155	KMT2-MUT(N=187) KMT2-WT(N=187)	0.241	0.406	0.00088
156	KMT2-MUT(N=187) KMT2-WT(N=187)	0.198	0.406	2e-05
157	KMT2-MUT(N=187) KMT2-WT(N=187)	0.203	0.406	3e-05
158	KMT2-MUT(N=187) KMT2-WT(N=187)	0.214	0.406	8e-05
159	KMT2-MUT(N=187) KMT2-WT(N=187)	0.23	0.406	0.00036
160	KMT2-MUT(N=187) KMT2-WT(N=187)	0.214	0.406	8e-05
161	KMT2-MUT(N=187) KMT2-WT(N=187)	0.23	0.406	0.00036
162	KMT2-MUT(N=187) KMT2-WT(N=187)	0.225	0.406	0.00023
163	KMT2-MUT(N=187) KMT2-WT(N=187)	0.225	0.406	0.00023
164	KMT2-MUT(N=187) KMT2-WT(N=187)	0.166	0.406	0
165	KMT2-MUT(N=187) KMT2-WT(N=187)	0.171	0.406	0
166	KMT2-MUT(N=187) KMT2-WT(N=187)	0.198	0.406	2e-05
167	KMT2-MUT(N=187) KMT2-WT(N=187)	0.193	0.406	1e-05
168	KMT2-MUT(N=187) KMT2-WT(N=187)	0.219	0.406	0.00014
169	KMT2-MUT(N=187) KMT2-WT(N=187)	0.235	0.406	0.00057
170	KMT2-MUT(N=187) KMT2-WT(N=187)	0.209	0.406	5e-05
171	KMT2-MUT(N=187) KMT2-WT(N=187)	0.235	0.406	0.00057
172	KMT2-MUT(N=187) KMT2-WT(N=187)	0.214	0.406	8e-05
173	KMT2-MUT(N=187) KMT2-WT(N=187)	0.23	0.406	0.00036
174	KMT2-MUT(N=187) KMT2-WT(N=187)	0.273	0.406	0.00865
175	KMT2-MUT(N=187) KMT2-WT(N=187)	0.251	0.406	0.002
176	KMT2-MUT(N=187) KMT2-WT(N=187)	0.209	0.406	5e-05
177	KMT2-MUT(N=187) KMT2-WT(N=187)	0.193	0.406	1e-05
178	KMT2-MUT(N=187) KMT2-WT(N=187)	0.193	0.406	1e-05
179	KMT2-MUT(N=187) KMT2-WT(N=187)	0.203	0.406	3e-05
180	KMT2-MUT(N=187) KMT2-WT(N=187)	0.23	0.406	0.00036
181	KMT2-MUT(N=187) KMT2-WT(N=187)	0.241	0.406	0.00088
182	KMT2-MUT(N=187) KMT2-WT(N=187)	0.198	0.406	2e-05
183	KMT2-MUT(N=187) KMT2-WT(N=187)	0.235	0.406	0.00057
184	KMT2-MUT(N=187) KMT2-WT(N=187)	0.241	0.406	0.00088
185	KMT2-MUT(N=187) KMT2-WT(N=187)	0.219	0.406	0.00014
186	KMT2-MUT(N=187) KMT2-WT(N=187)	0.203	0.406	3e-05
187	KMT2-MUT(N=187) KMT2-WT(N=187)	0.241	0.406	0.00088
188	KMT2-MUT(N=187) KMT2-WT(N=187)	0.198	0.406	2e-05
189	KMT2-MUT(N=187) KMT2-WT(N=187)	0.225	0.406	0.00023
190	KMT2-MUT(N=187) KMT2-WT(N=187)	0.219	0.406	0.00014
191	KMT2-MUT(N=187) KMT2-WT(N=187)	0.219	0.406	0.00014
192	KMT2-MUT(N=187) KMT2-WT(N=187)	0.219	0.406	0.00014
193	KMT2-MUT(N=187) KMT2-WT(N=187)	0.219	0.406	0.00014
194	KMT2-MUT(N=187) KMT2-WT(N=187)	0.289	0.406	0.02241
195	KMT2-MUT(N=187) KMT2-WT(N=187)	0.214	0.406	8e-05
196	KMT2-MUT(N=187) KMT2-WT(N=187)	0.219	0.406	0.00014
197	KMT2-MUT(N=187) KMT2-WT(N=187)	0.273	0.406	0.00865
198	KMT2-MUT(N=187) KMT2-WT(N=187)	0.209	0.406	5e-05
199	KMT2-MUT(N=187) KMT2-WT(N=187)	0.203	0.406	3e-05
200	KMT2-MUT(N=187) KMT2-WT(N=187)	0.219	0.406	0.00014
201	KMT2-MUT(N=187) KMT2-WT(N=187)	0.23	0.406	0.00036
202	KMT2-MUT(N=187) KMT2-WT(N=187)	0.214	0.406	8e-05
203	KMT2-MUT(N=187) KMT2-WT(N=187)	0.225	0.406	0.00023
204	KMT2-MUT(N=187) KMT2-WT(N=187)	0.203	0.406	3e-05
205	KMT2-MUT(N=187) KMT2-WT(N=187)	0.214	0.406	8e-05
206	KMT2-MUT(N=187) KMT2-WT(N=187)	0.225	0.406	0.00023
207	KMT2-MUT(N=187) KMT2-WT(N=187)	0.257	0.406	0.00294
208	KMT2-MUT(N=187) KMT2-WT(N=187)	0.209	0.406	5e-05
209	KMT2-MUT(N=187) KMT2-WT(N=187)	0.225	0.406	0.00023
210	KMT2-MUT(N=187) KMT2-WT(N=187)	0.23	0.406	0.00036
211	KMT2-MUT(N=187) KMT2-WT(N=187)	0.214	0.406	8e-05
212	KMT2-MUT(N=187) KMT2-WT(N=187)	0.193	0.406	1e-05
213	KMT2-MUT(N=187) KMT2-WT(N=187)	0.225	0.406	0.00023
214	KMT2-MUT(N=187) KMT2-WT(N=187)	0.219	0.406	0.00014
215	KMT2-MUT(N=187) KMT2-WT(N=187)	0.193	0.406	1e-05
216	KMT2-MUT(N=187) KMT2-WT(N=187)	0.187	0.406	1e-05
217	KMT2-MUT(N=187) KMT2-WT(N=187)	0.214	0.406	8e-05
218	KMT2-MUT(N=187) KMT2-WT(N=187)	0.241	0.406	0.00088
219	KMT2-MUT(N=187) KMT2-WT(N=187)	0.187	0.406	1e-05
220	KMT2-MUT(N=187) KMT2-WT(N=187)	0.225	0.406	0.00023
221	KMT2-MUT(N=187) KMT2-WT(N=187)	0.235	0.406	0.00057
222	KMT2-MUT(N=187) KMT2-WT(N=187)	0.241	0.406	0.00088
223	KMT2-MUT(N=187) KMT2-WT(N=187)	0.219	0.406	0.00014
224	KMT2-MUT(N=187) KMT2-WT(N=187)	0.278	0.406	0.01204
225	KMT2-MUT(N=187) KMT2-WT(N=187)	0.273	0.406	0.00865
226	KMT2-MUT(N=187) KMT2-WT(N=187)	0.246	0.406	0.00133
227	KMT2-MUT(N=187) KMT2-WT(N=187)	0.187	0.406	1e-05
228	KMT2-MUT(N=187) KMT2-WT(N=187)	0.241	0.406	0.00088
229	KMT2-MUT(N=187) KMT2-WT(N=187)	0.23	0.406	0.00036
230	KMT2-MUT(N=187) KMT2-WT(N=187)	0.241	0.406	0.00088
231	KMT2-MUT(N=187) KMT2-WT(N=187)	0.187	0.406	1e-05
232	KMT2-MUT(N=187) KMT2-WT(N=187)	0.241	0.406	0.00088
233	KMT2-MUT(N=187) KMT2-WT(N=187)	0.198	0.406	2e-05
234	KMT2-MUT(N=187) KMT2-WT(N=187)	0.193	0.406	1e-05
235	KMT2-MUT(N=187) KMT2-WT(N=187)	0.214	0.406	8e-05
236	KMT2-MUT(N=187) KMT2-WT(N=187)	0.225	0.406	0.00023
237	KMT2-MUT(N=187) KMT2-WT(N=187)	0.246	0.406	0.00133
238	KMT2-MUT(N=187) KMT2-WT(N=187)	0.193	0.406	1e-05
239	KMT2-MUT(N=187) KMT2-WT(N=187)	0.214	0.406	8e-05
240	KMT2-MUT(N=187) KMT2-WT(N=187)	0.251	0.406	0.002
241	KMT2-MUT(N=187) KMT2-WT(N=187)	0.235	0.406	0.00057
242	KMT2-MUT(N=187) KMT2-WT(N=187)	0.23	0.406	0.00036
243	KMT2-MUT(N=187) KMT2-WT(N=187)	0.219	0.406	0.00014
244	KMT2-MUT(N=187) KMT2-WT(N=187)	0.219	0.406	0.00014
245	KMT2-MUT(N=187) KMT2-WT(N=187)	0.23	0.406	0.00036
246	KMT2-MUT(N=187) KMT2-WT(N=187)	0.278	0.406	0.01204
247	KMT2-MUT(N=187) KMT2-WT(N=187)	0.198	0.406	2e-05
248	KMT2-MUT(N=187) KMT2-WT(N=187)	0.214	0.406	8e-05
249	KMT2-MUT(N=187) KMT2-WT(N=187)	0.203	0.406	3e-05
250	KMT2-MUT(N=187) KMT2-WT(N=187)	0.193	0.406	1e-05
251	KMT2-MUT(N=187) KMT2-WT(N=187)	0.209	0.406	5e-05
252	KMT2-MUT(N=187) KMT2-WT(N=187)	0.246	0.406	0.00133
253	KMT2-MUT(N=187) KMT2-WT(N=187)	0.241	0.406	0.00088
254	KMT2-MUT(N=187) KMT2-WT(N=187)	0.267	0.406	0.00613
255	KMT2-MUT(N=187) KMT2-WT(N=187)	0.198	0.406	2e-05
256	KMT2-MUT(N=187) KMT2-WT(N=187)	0.209	0.406	5e-05
257	KMT2-MUT(N=187) KMT2-WT(N=187)	0.219	0.406	0.00014
258	KMT2-MUT(N=187) KMT2-WT(N=187)	0.251	0.406	0.002
259	KMT2-MUT(N=187) KMT2-WT(N=187)	0.203	0.406	3e-05
260	KMT2-MUT(N=187) KMT2-WT(N=187)	0.251	0.406	0.002
261	KMT2-MUT(N=187) KMT2-WT(N=187)	0.225	0.406	0.00023
262	KMT2-MUT(N=187) KMT2-WT(N=187)	0.187	0.406	1e-05
263	KMT2-MUT(N=187) KMT2-WT(N=187)	0.214	0.406	8e-05
264	KMT2-MUT(N=187) KMT2-WT(N=187)	0.219	0.406	0.00014
265	KMT2-MUT(N=187) KMT2-WT(N=187)	0.246	0.406	0.00133
266	KMT2-MUT(N=187) KMT2-WT(N=187)	0.214	0.406	8e-05
267	KMT2-MUT(N=187) KMT2-WT(N=187)	0.225	0.406	0.00023
268	KMT2-MUT(N=187) KMT2-WT(N=187)	0.198	0.406	2e-05
269	KMT2-MUT(N=187) KMT2-WT(N=187)	0.214	0.406	8e-05
270	KMT2-MUT(N=187) KMT2-WT(N=187)	0.251	0.406	0.002
271	KMT2-MUT(N=187) KMT2-WT(N=187)	0.193	0.406	1e-05
272	KMT2-MUT(N=187) KMT2-WT(N=187)	0.203	0.406	3e-05
273	KMT2-MUT(N=187) KMT2-WT(N=187)	0.23	0.406	0.00036
274	KMT2-MUT(N=187) KMT2-WT(N=187)	0.198	0.406	2e-05
275	KMT2-MUT(N=187) KMT2-WT(N=187)	0.23	0.406	0.00036
276	KMT2-MUT(N=187) KMT2-WT(N=187)	0.214	0.406	8e-05
277	KMT2-MUT(N=187) KMT2-WT(N=187)	0.273	0.406	0.00865
278	KMT2-MUT(N=187) KMT2-WT(N=187)	0.241	0.406	0.00088
279	KMT2-MUT(N=187) KMT2-WT(N=187)	0.214	0.406	8e-05
280	KMT2-MUT(N=187) KMT2-WT(N=187)	0.257	0.406	0.00294
281	KMT2-MUT(N=187) KMT2-WT(N=187)	0.219	0.406	0.00014
282	KMT2-MUT(N=187) KMT2-WT(N=187)	0.166	0.406	0
283	KMT2-MUT(N=187) KMT2-WT(N=187)	0.219	0.406	0.00014
284	KMT2-MUT(N=187) KMT2-WT(N=187)	0.209	0.406	5e-05
285	KMT2-MUT(N=187) KMT2-WT(N=187)	0.193	0.406	1e-05
286	KMT2-MUT(N=187) KMT2-WT(N=187)	0.193	0.406	1e-05
287	KMT2-MUT(N=187) KMT2-WT(N=187)	0.235	0.406	0.00057
288	KMT2-MUT(N=187) KMT2-WT(N=187)	0.241	0.406	0.00088
289	KMT2-MUT(N=187) KMT2-WT(N=187)	0.251	0.406	0.002
290	KMT2-MUT(N=187) KMT2-WT(N=187)	0.267	0.406	0.00613
291	KMT2-MUT(N=187) KMT2-WT(N=187)	0.203	0.406	3e-05
292	KMT2-MUT(N=187) KMT2-WT(N=187)	0.225	0.406	0.00023
293	KMT2-MUT(N=187) KMT2-WT(N=187)	0.182	0.406	0
294	KMT2-MUT(N=187) KMT2-WT(N=187)	0.23	0.406	0.00036
295	KMT2-MUT(N=187) KMT2-WT(N=187)	0.23	0.406	0.00036
296	KMT2-MUT(N=187) KMT2-WT(N=187)	0.193	0.406	1e-05
297	KMT2-MUT(N=187) KMT2-WT(N=187)	0.241	0.406	0.00088
298	KMT2-MUT(N=187) KMT2-WT(N=187)	0.193	0.406	1e-05
299	KMT2-MUT(N=187) KMT2-WT(N=187)	0.246	0.406	0.00133
300	KMT2-MUT(N=187) KMT2-WT(N=187)	0.246	0.406	0.00133
301	KMT2-MUT(N=187) KMT2-WT(N=187)	0.203	0.406	3e-05
302	KMT2-MUT(N=187) KMT2-WT(N=187)	0.241	0.406	0.00088
303	KMT2-MUT(N=187) KMT2-WT(N=187)	0.203	0.406	3e-05
304	KMT2-MUT(N=187) KMT2-WT(N=187)	0.171	0.406	0
305	KMT2-MUT(N=187) KMT2-WT(N=187)	0.241	0.406	0.00088
306	KMT2-MUT(N=187) KMT2-WT(N=187)	0.241	0.406	0.00088
307	KMT2-MUT(N=187) KMT2-WT(N=187)	0.235	0.406	0.00057
308	KMT2-MUT(N=187) KMT2-WT(N=187)	0.219	0.406	0.00014
309	KMT2-MUT(N=187) KMT2-WT(N=187)	0.193	0.406	1e-05
310	KMT2-MUT(N=187) KMT2-WT(N=187)	0.198	0.406	2e-05
311	KMT2-MUT(N=187) KMT2-WT(N=187)	0.193	0.406	1e-05
312	KMT2-MUT(N=187) KMT2-WT(N=187)	0.219	0.406	0.00014
313	KMT2-MUT(N=187) KMT2-WT(N=187)	0.262	0.406	0.00428
314	KMT2-MUT(N=187) KMT2-WT(N=187)	0.262	0.406	0.00428
315	KMT2-MUT(N=187) KMT2-WT(N=187)	0.241	0.406	0.00088
316	KMT2-MUT(N=187) KMT2-WT(N=187)	0.225	0.406	0.00023
317	KMT2-MUT(N=187) KMT2-WT(N=187)	0.209	0.406	5e-05
318	KMT2-MUT(N=187) KMT2-WT(N=187)	0.209	0.406	5e-05
319	KMT2-MUT(N=187) KMT2-WT(N=187)	0.198	0.406	2e-05
320	KMT2-MUT(N=187) KMT2-WT(N=187)	0.187	0.406	1e-05
321	KMT2-MUT(N=187) KMT2-WT(N=187)	0.23	0.406	0.00036
322	KMT2-MUT(N=187) KMT2-WT(N=187)	0.187	0.406	1e-05
323	KMT2-MUT(N=187) KMT2-WT(N=187)	0.262	0.406	0.00428
324	KMT2-MUT(N=187) KMT2-WT(N=187)	0.257	0.406	0.00294
325	KMT2-MUT(N=187) KMT2-WT(N=187)	0.209	0.406	5e-05
326	KMT2-MUT(N=187) KMT2-WT(N=187)	0.209	0.406	5e-05
327	KMT2-MUT(N=187) KMT2-WT(N=187)	0.219	0.406	0.00014
328	KMT2-MUT(N=187) KMT2-WT(N=187)	0.241	0.406	0.00088
329	KMT2-MUT(N=187) KMT2-WT(N=187)	0.23	0.406	0.00036
330	KMT2-MUT(N=187) KMT2-WT(N=187)	0.225	0.406	0.00023
331	KMT2-MUT(N=187) KMT2-WT(N=187)	0.23	0.406	0.00036
332	KMT2-MUT(N=187) KMT2-WT(N=187)	0.203	0.406	3e-05
333	KMT2-MUT(N=187) KMT2-WT(N=187)	0.246	0.406	0.00133
334	KMT2-MUT(N=187) KMT2-WT(N=187)	0.225	0.406	0.00023
335	KMT2-MUT(N=187) KMT2-WT(N=187)	0.235	0.406	0.00057
336	KMT2-MUT(N=187) KMT2-WT(N=187)	0.198	0.406	2e-05
337	KMT2-MUT(N=187) KMT2-WT(N=187)	0.214	0.406	8e-05
338	KMT2-MUT(N=187) KMT2-WT(N=187)	0.241	0.406	0.00088
339	KMT2-MUT(N=187) KMT2-WT(N=187)	0.203	0.406	3e-05
340	KMT2-MUT(N=187) KMT2-WT(N=187)	0.182	0.406	0
341	KMT2-MUT(N=187) KMT2-WT(N=187)	0.225	0.406	0.00023
342	KMT2-MUT(N=187) KMT2-WT(N=187)	0.225	0.406	0.00023
343	KMT2-MUT(N=187) KMT2-WT(N=187)	0.219	0.406	0.00014
344	KMT2-MUT(N=187) KMT2-WT(N=187)	0.214	0.406	8e-05
345	KMT2-MUT(N=187) KMT2-WT(N=187)	0.225	0.406	0.00023
346	KMT2-MUT(N=187) KMT2-WT(N=187)	0.187	0.406	1e-05
347	KMT2-MUT(N=187) KMT2-WT(N=187)	0.219	0.406	0.00014
348	KMT2-MUT(N=187) KMT2-WT(N=187)	0.219	0.406	0.00014
349	KMT2-MUT(N=187) KMT2-WT(N=187)	0.209	0.406	5e-05
350	KMT2-MUT(N=187) KMT2-WT(N=187)	0.15	0.406	0
351	KMT2-MUT(N=187) KMT2-WT(N=187)	0.251	0.406	0.002
352	KMT2-MUT(N=187) KMT2-WT(N=187)	0.241	0.406	0.00088
353	KMT2-MUT(N=187) KMT2-WT(N=187)	0.209	0.406	5e-05
354	KMT2-MUT(N=187) KMT2-WT(N=187)	0.193	0.406	1e-05
355	KMT2-MUT(N=187) KMT2-WT(N=187)	0.246	0.406	0.00133
356	KMT2-MUT(N=187) KMT2-WT(N=187)	0.23	0.406	0.00036
357	KMT2-MUT(N=187) KMT2-WT(N=187)	0.225	0.406	0.00023
358	KMT2-MUT(N=187) KMT2-WT(N=187)	0.241	0.406	0.00088
359	KMT2-MUT(N=187) KMT2-WT(N=187)	0.241	0.406	0.00088
360	KMT2-MUT(N=187) KMT2-WT(N=187)	0.251	0.406	0.002
361	KMT2-MUT(N=187) KMT2-WT(N=187)	0.209	0.406	5e-05
362	KMT2-MUT(N=187) KMT2-WT(N=187)	0.262	0.406	0.00428
363	KMT2-MUT(N=187) KMT2-WT(N=187)	0.241	0.406	0.00088
364	KMT2-MUT(N=187) KMT2-WT(N=187)	0.219	0.406	0.00014
365	KMT2-MUT(N=187) KMT2-WT(N=187)	0.225	0.406	0.00023
366	KMT2-MUT(N=187) KMT2-WT(N=187)	0.262	0.406	0.00428
367	KMT2-MUT(N=187) KMT2-WT(N=187)	0.203	0.406	3e-05
368	KMT2-MUT(N=187) KMT2-WT(N=187)	0.225	0.406	0.00023
369	KMT2-MUT(N=187) KMT2-WT(N=187)	0.209	0.406	5e-05
370	KMT2-MUT(N=187) KMT2-WT(N=187)	0.214	0.406	8e-05
371	KMT2-MUT(N=187) KMT2-WT(N=187)	0.219	0.406	0.00014
372	KMT2-MUT(N=187) KMT2-WT(N=187)	0.219	0.406	0.00014
373	KMT2-MUT(N=187) KMT2-WT(N=187)	0.214	0.406	8e-05
374	KMT2-MUT(N=187) KMT2-WT(N=187)	0.23	0.406	0.00036
375	KMT2-MUT(N=187) KMT2-WT(N=187)	0.214	0.406	8e-05
376	KMT2-MUT(N=187) KMT2-WT(N=187)	0.214	0.406	8e-05
377	KMT2-MUT(N=187) KMT2-WT(N=187)	0.187	0.406	1e-05
378	KMT2-MUT(N=187) KMT2-WT(N=187)	0.219	0.406	0.00014
379	KMT2-MUT(N=187) KMT2-WT(N=187)	0.219	0.406	0.00014
380	KMT2-MUT(N=187) KMT2-WT(N=187)	0.23	0.406	0.00036
381	KMT2-MUT(N=187) KMT2-WT(N=187)	0.182	0.406	0
382	KMT2-MUT(N=187) KMT2-WT(N=187)	0.198	0.406	2e-05
383	KMT2-MUT(N=187) KMT2-WT(N=187)	0.214	0.406	8e-05
384	KMT2-MUT(N=187) KMT2-WT(N=187)	0.23	0.406	0.00036
385	KMT2-MUT(N=187) KMT2-WT(N=187)	0.246	0.406	0.00133
386	KMT2-MUT(N=187) KMT2-WT(N=187)	0.225	0.406	0.00023
387	KMT2-MUT(N=187) KMT2-WT(N=187)	0.262	0.406	0.00428
388	KMT2-MUT(N=187) KMT2-WT(N=187)	0.235	0.406	0.00057
389	KMT2-MUT(N=187) KMT2-WT(N=187)	0.262	0.406	0.00428
390	KMT2-MUT(N=187) KMT2-WT(N=187)	0.23	0.406	0.00036
391	KMT2-MUT(N=187) KMT2-WT(N=187)	0.203	0.406	3e-05
392	KMT2-MUT(N=187) KMT2-WT(N=187)	0.209	0.406	5e-05
393	KMT2-MUT(N=187) KMT2-WT(N=187)	0.209	0.406	5e-05
394	KMT2-MUT(N=187) KMT2-WT(N=187)	0.225	0.406	0.00023
395	KMT2-MUT(N=187) KMT2-WT(N=187)	0.193	0.406	1e-05
396	KMT2-MUT(N=187) KMT2-WT(N=187)	0.214	0.406	8e-05
397	KMT2-MUT(N=187) KMT2-WT(N=187)	0.209	0.406	5e-05
398	KMT2-MUT(N=187) KMT2-WT(N=187)	0.214	0.406	8e-05
399	KMT2-MUT(N=187) KMT2-WT(N=187)	0.193	0.406	1e-05
400	KMT2-MUT(N=187) KMT2-WT(N=187)	0.219	0.406	0.00014
401	KMT2-MUT(N=187) KMT2-WT(N=187)	0.246	0.406	0.00133
402	KMT2-MUT(N=187) KMT2-WT(N=187)	0.203	0.406	3e-05
403	KMT2-MUT(N=187) KMT2-WT(N=187)	0.23	0.406	0.00036
404	KMT2-MUT(N=187) KMT2-WT(N=187)	0.23	0.406	0.00036
405	KMT2-MUT(N=187) KMT2-WT(N=187)	0.257	0.406	0.00294
406	KMT2-MUT(N=187) KMT2-WT(N=187)	0.235	0.406	0.00057
407	KMT2-MUT(N=187) KMT2-WT(N=187)	0.235	0.406	0.00057
408	KMT2-MUT(N=187) KMT2-WT(N=187)	0.241	0.406	0.00088
409	KMT2-MUT(N=187) KMT2-WT(N=187)	0.23	0.406	0.00036
410	KMT2-MUT(N=187) KMT2-WT(N=187)	0.235	0.406	0.00057
411	KMT2-MUT(N=187) KMT2-WT(N=187)	0.203	0.406	3e-05
412	KMT2-MUT(N=187) KMT2-WT(N=187)	0.241	0.406	0.00088
413	KMT2-MUT(N=187) KMT2-WT(N=187)	0.214	0.406	8e-05
414	KMT2-MUT(N=187) KMT2-WT(N=187)	0.198	0.406	2e-05
415	KMT2-MUT(N=187) KMT2-WT(N=187)	0.219	0.406	0.00014
416	KMT2-MUT(N=187) KMT2-WT(N=187)	0.214	0.406	8e-05
417	KMT2-MUT(N=187) KMT2-WT(N=187)	0.219	0.406	0.00014
418	KMT2-MUT(N=187) KMT2-WT(N=187)	0.23	0.406	0.00036
419	KMT2-MUT(N=187) KMT2-WT(N=187)	0.235	0.406	0.00057
420	KMT2-MUT(N=187) KMT2-WT(N=187)	0.23	0.406	0.00036
421	KMT2-MUT(N=187) KMT2-WT(N=187)	0.209	0.406	5e-05
422	KMT2-MUT(N=187) KMT2-WT(N=187)	0.219	0.406	0.00014
423	KMT2-MUT(N=187) KMT2-WT(N=187)	0.235	0.406	0.00057
424	KMT2-MUT(N=187) KMT2-WT(N=187)	0.23	0.406	0.00036
425	KMT2-MUT(N=187) KMT2-WT(N=187)	0.225	0.406	0.00023
426	KMT2-MUT(N=187) KMT2-WT(N=187)	0.203	0.406	3e-05
427	KMT2-MUT(N=187) KMT2-WT(N=187)	0.235	0.406	0.00057
428	KMT2-MUT(N=187) KMT2-WT(N=187)	0.214	0.406	8e-05
429	KMT2-MUT(N=187) KMT2-WT(N=187)	0.198	0.406	2e-05
430	KMT2-MUT(N=187) KMT2-WT(N=187)	0.246	0.406	0.00133
431	KMT2-MUT(N=187) KMT2-WT(N=187)	0.16	0.406	0
432	KMT2-MUT(N=187) KMT2-WT(N=187)	0.225	0.406	0.00023
433	KMT2-MUT(N=187) KMT2-WT(N=187)	0.225	0.406	0.00023
434	KMT2-MUT(N=187) KMT2-WT(N=187)	0.187	0.406	1e-05
435	KMT2-MUT(N=187) KMT2-WT(N=187)	0.257	0.406	0.00294
436	KMT2-MUT(N=187) KMT2-WT(N=187)	0.23	0.406	0.00036
437	KMT2-MUT(N=187) KMT2-WT(N=187)	0.193	0.406	1e-05
438	KMT2-MUT(N=187) KMT2-WT(N=187)	0.257	0.406	0.00294
439	KMT2-MUT(N=187) KMT2-WT(N=187)	0.209	0.406	5e-05
440	KMT2-MUT(N=187) KMT2-WT(N=187)	0.23	0.406	0.00036
441	KMT2-MUT(N=187) KMT2-WT(N=187)	0.241	0.406	0.00088
442	KMT2-MUT(N=187) KMT2-WT(N=187)	0.251	0.406	0.002
443	KMT2-MUT(N=187) KMT2-WT(N=187)	0.203	0.406	3e-05
444	KMT2-MUT(N=187) KMT2-WT(N=187)	0.203	0.406	3e-05
445	KMT2-MUT(N=187) KMT2-WT(N=187)	0.241	0.406	0.00088
446	KMT2-MUT(N=187) KMT2-WT(N=187)	0.225	0.406	0.00023
447	KMT2-MUT(N=187) KMT2-WT(N=187)	0.219	0.406	0.00014
448	KMT2-MUT(N=187) KMT2-WT(N=187)	0.198	0.406	2e-05
449	KMT2-MUT(N=187) KMT2-WT(N=187)	0.23	0.406	0.00036
450	KMT2-MUT(N=187) KMT2-WT(N=187)	0.262	0.406	0.00428
451	KMT2-MUT(N=187) KMT2-WT(N=187)	0.198	0.406	2e-05
452	KMT2-MUT(N=187) KMT2-WT(N=187)	0.214	0.406	8e-05
453	KMT2-MUT(N=187) KMT2-WT(N=187)	0.16	0.406	0
454	KMT2-MUT(N=187) KMT2-WT(N=187)	0.225	0.406	0.00023
455	KMT2-MUT(N=187) KMT2-WT(N=187)	0.251	0.406	0.002
456	KMT2-MUT(N=187) KMT2-WT(N=187)	0.198	0.406	2e-05
457	KMT2-MUT(N=187) KMT2-WT(N=187)	0.182	0.406	0
458	KMT2-MUT(N=187) KMT2-WT(N=187)	0.209	0.406	5e-05
459	KMT2-MUT(N=187) KMT2-WT(N=187)	0.198	0.406	2e-05
460	KMT2-MUT(N=187) KMT2-WT(N=187)	0.203	0.406	3e-05
461	KMT2-MUT(N=187) KMT2-WT(N=187)	0.209	0.406	5e-05
462	KMT2-MUT(N=187) KMT2-WT(N=187)	0.198	0.406	2e-05
463	KMT2-MUT(N=187) KMT2-WT(N=187)	0.225	0.406	0.00023
464	KMT2-MUT(N=187) KMT2-WT(N=187)	0.193	0.406	1e-05
465	KMT2-MUT(N=187) KMT2-WT(N=187)	0.16	0.406	0
466	KMT2-MUT(N=187) KMT2-WT(N=187)	0.246	0.406	0.00133
467	KMT2-MUT(N=187) KMT2-WT(N=187)	0.193	0.406	1e-05
468	KMT2-MUT(N=187) KMT2-WT(N=187)	0.246	0.406	0.00133
469	KMT2-MUT(N=187) KMT2-WT(N=187)	0.198	0.406	2e-05
470	KMT2-MUT(N=187) KMT2-WT(N=187)	0.246	0.406	0.00133
471	KMT2-MUT(N=187) KMT2-WT(N=187)	0.241	0.406	0.00088
472	KMT2-MUT(N=187) KMT2-WT(N=187)	0.241	0.406	0.00088
473	KMT2-MUT(N=187) KMT2-WT(N=187)	0.209	0.406	5e-05
474	KMT2-MUT(N=187) KMT2-WT(N=187)	0.214	0.406	8e-05
475	KMT2-MUT(N=187) KMT2-WT(N=187)	0.225	0.406	0.00023
476	KMT2-MUT(N=187) KMT2-WT(N=187)	0.246	0.406	0.00133
477	KMT2-MUT(N=187) KMT2-WT(N=187)	0.209	0.406	5e-05
478	KMT2-MUT(N=187) KMT2-WT(N=187)	0.241	0.406	0.00088
479	KMT2-MUT(N=187) KMT2-WT(N=187)	0.214	0.406	8e-05
480	KMT2-MUT(N=187) KMT2-WT(N=187)	0.219	0.406	0.00014
481	KMT2-MUT(N=187) KMT2-WT(N=187)	0.235	0.406	0.00057
482	KMT2-MUT(N=187) KMT2-WT(N=187)	0.235	0.406	0.00057
483	KMT2-MUT(N=187) KMT2-WT(N=187)	0.23	0.406	0.00036
484	KMT2-MUT(N=187) KMT2-WT(N=187)	0.176	0.406	0
485	KMT2-MUT(N=187) KMT2-WT(N=187)	0.182	0.406	0
486	KMT2-MUT(N=187) KMT2-WT(N=187)	0.209	0.406	5e-05
487	KMT2-MUT(N=187) KMT2-WT(N=187)	0.251	0.406	0.002
488	KMT2-MUT(N=187) KMT2-WT(N=187)	0.225	0.406	0.00023
489	KMT2-MUT(N=187) KMT2-WT(N=187)	0.267	0.406	0.00613
490	KMT2-MUT(N=187) KMT2-WT(N=187)	0.219	0.406	0.00014
491	KMT2-MUT(N=187) KMT2-WT(N=187)	0.214	0.406	8e-05
492	KMT2-MUT(N=187) KMT2-WT(N=187)	0.198	0.406	2e-05
493	KMT2-MUT(N=187) KMT2-WT(N=187)	0.193	0.406	1e-05
494	KMT2-MUT(N=187) KMT2-WT(N=187)	0.214	0.406	8e-05
495	KMT2-MUT(N=187) KMT2-WT(N=187)	0.23	0.406	0.00036
496	KMT2-MUT(N=187) KMT2-WT(N=187)	0.235	0.406	0.00057
497	KMT2-MUT(N=187) KMT2-WT(N=187)	0.203	0.406	3e-05
498	KMT2-MUT(N=187) KMT2-WT(N=187)	0.219	0.406	0.00014
499	KMT2-MUT(N=187) KMT2-WT(N=187)	0.182	0.406	0
500	KMT2-MUT(N=187) KMT2-WT(N=187)	0.225	0.406	0.00023
501	KMT2-MUT(N=187) KMT2-WT(N=187)	0.241	0.406	0.00088
502	KMT2-MUT(N=187) KMT2-WT(N=187)	0.246	0.406	0.00133
503	KMT2-MUT(N=187) KMT2-WT(N=187)	0.209	0.406	5e-05
504	KMT2-MUT(N=187) KMT2-WT(N=187)	0.251	0.406	0.002
505	KMT2-MUT(N=187) KMT2-WT(N=187)	0.241	0.406	0.00088
506	KMT2-MUT(N=187) KMT2-WT(N=187)	0.198	0.406	2e-05
507	KMT2-MUT(N=187) KMT2-WT(N=187)	0.257	0.406	0.00294
508	KMT2-MUT(N=187) KMT2-WT(N=187)	0.219	0.406	0.00014
509	KMT2-MUT(N=187) KMT2-WT(N=187)	0.246	0.406	0.00133
510	KMT2-MUT(N=187) KMT2-WT(N=187)	0.203	0.406	3e-05
511	KMT2-MUT(N=187) KMT2-WT(N=187)	0.219	0.406	0.00014
512	KMT2-MUT(N=187) KMT2-WT(N=187)	0.171	0.406	0
513	KMT2-MUT(N=187) KMT2-WT(N=187)	0.273	0.406	0.00865
514	KMT2-MUT(N=187) KMT2-WT(N=187)	0.241	0.406	0.00088
515	KMT2-MUT(N=187) KMT2-WT(N=187)	0.235	0.406	0.00057
516	KMT2-MUT(N=187) KMT2-WT(N=187)	0.214	0.406	8e-05
517	KMT2-MUT(N=187) KMT2-WT(N=187)	0.251	0.406	0.002
518	KMT2-MUT(N=187) KMT2-WT(N=187)	0.23	0.406	0.00036
519	KMT2-MUT(N=187) KMT2-WT(N=187)	0.219	0.406	0.00014
520	KMT2-MUT(N=187) KMT2-WT(N=187)	0.203	0.406	3e-05
521	KMT2-MUT(N=187) KMT2-WT(N=187)	0.23	0.406	0.00036
522	KMT2-MUT(N=187) KMT2-WT(N=187)	0.198	0.406	2e-05
523	KMT2-MUT(N=187) KMT2-WT(N=187)	0.219	0.406	0.00014
524	KMT2-MUT(N=187) KMT2-WT(N=187)	0.182	0.406	0
525	KMT2-MUT(N=187) KMT2-WT(N=187)	0.23	0.406	0.00036
526	KMT2-MUT(N=187) KMT2-WT(N=187)	0.23	0.406	0.00036
527	KMT2-MUT(N=187) KMT2-WT(N=187)	0.23	0.406	0.00036
528	KMT2-MUT(N=187) KMT2-WT(N=187)	0.193	0.406	1e-05
529	KMT2-MUT(N=187) KMT2-WT(N=187)	0.241	0.406	0.00088
530	KMT2-MUT(N=187) KMT2-WT(N=187)	0.176	0.406	0
531	KMT2-MUT(N=187) KMT2-WT(N=187)	0.203	0.406	3e-05
532	KMT2-MUT(N=187) KMT2-WT(N=187)	0.219	0.406	0.00014
533	KMT2-MUT(N=187) KMT2-WT(N=187)	0.246	0.406	0.00133
534	KMT2-MUT(N=187) KMT2-WT(N=187)	0.209	0.406	5e-05
535	KMT2-MUT(N=187) KMT2-WT(N=187)	0.193	0.406	1e-05
536	KMT2-MUT(N=187) KMT2-WT(N=187)	0.219	0.406	0.00014
537	KMT2-MUT(N=187) KMT2-WT(N=187)	0.182	0.406	0
538	KMT2-MUT(N=187) KMT2-WT(N=187)	0.225	0.406	0.00023
539	KMT2-MUT(N=187) KMT2-WT(N=187)	0.251	0.406	0.002
540	KMT2-MUT(N=187) KMT2-WT(N=187)	0.176	0.406	0
541	KMT2-MUT(N=187) KMT2-WT(N=187)	0.219	0.406	0.00014
542	KMT2-MUT(N=187) KMT2-WT(N=187)	0.193	0.406	1e-05
543	KMT2-MUT(N=187) KMT2-WT(N=187)	0.23	0.406	0.00036
544	KMT2-MUT(N=187) KMT2-WT(N=187)	0.203	0.406	3e-05
545	KMT2-MUT(N=187) KMT2-WT(N=187)	0.241	0.406	0.00088
546	KMT2-MUT(N=187) KMT2-WT(N=187)	0.198	0.406	2e-05
547	KMT2-MUT(N=187) KMT2-WT(N=187)	0.219	0.406	0.00014
548	KMT2-MUT(N=187) KMT2-WT(N=187)	0.209	0.406	5e-05
549	KMT2-MUT(N=187) KMT2-WT(N=187)	0.23	0.406	0.00036
550	KMT2-MUT(N=187) KMT2-WT(N=187)	0.193	0.406	1e-05
551	KMT2-MUT(N=187) KMT2-WT(N=187)	0.246	0.406	0.00133
552	KMT2-MUT(N=187) KMT2-WT(N=187)	0.214	0.406	8e-05
553	KMT2-MUT(N=187) KMT2-WT(N=187)	0.257	0.406	0.00294
554	KMT2-MUT(N=187) KMT2-WT(N=187)	0.23	0.406	0.00036
555	KMT2-MUT(N=187) KMT2-WT(N=187)	0.251	0.406	0.002
556	KMT2-MUT(N=187) KMT2-WT(N=187)	0.182	0.406	0
557	KMT2-MUT(N=187) KMT2-WT(N=187)	0.209	0.406	5e-05
558	KMT2-MUT(N=187) KMT2-WT(N=187)	0.198	0.406	2e-05
559	KMT2-MUT(N=187) KMT2-WT(N=187)	0.225	0.406	0.00023
560	KMT2-MUT(N=187) KMT2-WT(N=187)	0.214	0.406	8e-05
561	KMT2-MUT(N=187) KMT2-WT(N=187)	0.176	0.406	0
562	KMT2-MUT(N=187) KMT2-WT(N=187)	0.209	0.406	5e-05
563	KMT2-MUT(N=187) KMT2-WT(N=187)	0.193	0.406	1e-05
564	KMT2-MUT(N=187) KMT2-WT(N=187)	0.262	0.406	0.00428
565	KMT2-MUT(N=187) KMT2-WT(N=187)	0.193	0.406	1e-05
566	KMT2-MUT(N=187) KMT2-WT(N=187)	0.235	0.406	0.00057
567	KMT2-MUT(N=187) KMT2-WT(N=187)	0.235	0.406	0.00057
568	KMT2-MUT(N=187) KMT2-WT(N=187)	0.257	0.406	0.00294
569	KMT2-MUT(N=187) KMT2-WT(N=187)	0.241	0.406	0.00088
570	KMT2-MUT(N=187) KMT2-WT(N=187)	0.203	0.406	3e-05
571	KMT2-MUT(N=187) KMT2-WT(N=187)	0.203	0.406	3e-05
572	KMT2-MUT(N=187) KMT2-WT(N=187)	0.219	0.406	0.00014
573	KMT2-MUT(N=187) KMT2-WT(N=187)	0.214	0.406	8e-05
574	KMT2-MUT(N=187) KMT2-WT(N=187)	0.241	0.406	0.00088
575	KMT2-MUT(N=187) KMT2-WT(N=187)	0.171	0.406	0
576	KMT2-MUT(N=187) KMT2-WT(N=187)	0.235	0.406	0.00057
577	KMT2-MUT(N=187) KMT2-WT(N=187)	0.23	0.406	0.00036
578	KMT2-MUT(N=187) KMT2-WT(N=187)	0.193	0.406	1e-05
579	KMT2-MUT(N=187) KMT2-WT(N=187)	0.246	0.406	0.00133
580	KMT2-MUT(N=187) KMT2-WT(N=187)	0.203	0.406	3e-05
581	KMT2-MUT(N=187) KMT2-WT(N=187)	0.225	0.406	0.00023
582	KMT2-MUT(N=187) KMT2-WT(N=187)	0.182	0.406	0
583	KMT2-MUT(N=187) KMT2-WT(N=187)	0.23	0.406	0.00036
584	KMT2-MUT(N=187) KMT2-WT(N=187)	0.251	0.406	0.002
585	KMT2-MUT(N=187) KMT2-WT(N=187)	0.209	0.406	5e-05
586	KMT2-MUT(N=187) KMT2-WT(N=187)	0.203	0.406	3e-05
587	KMT2-MUT(N=187) KMT2-WT(N=187)	0.187	0.406	1e-05
588	KMT2-MUT(N=187) KMT2-WT(N=187)	0.241	0.406	0.00088
589	KMT2-MUT(N=187) KMT2-WT(N=187)	0.225	0.406	0.00023
590	KMT2-MUT(N=187) KMT2-WT(N=187)	0.198	0.406	2e-05
591	KMT2-MUT(N=187) KMT2-WT(N=187)	0.209	0.406	5e-05
592	KMT2-MUT(N=187) KMT2-WT(N=187)	0.193	0.406	1e-05
593	KMT2-MUT(N=187) KMT2-WT(N=187)	0.241	0.406	0.00088
594	KMT2-MUT(N=187) KMT2-WT(N=187)	0.209	0.406	5e-05
595	KMT2-MUT(N=187) KMT2-WT(N=187)	0.182	0.406	0
596	KMT2-MUT(N=187) KMT2-WT(N=187)	0.198	0.406	2e-05
597	KMT2-MUT(N=187) KMT2-WT(N=187)	0.214	0.406	8e-05
598	KMT2-MUT(N=187) KMT2-WT(N=187)	0.241	0.406	0.00088
599	KMT2-MUT(N=187) KMT2-WT(N=187)	0.203	0.406	3e-05
600	KMT2-MUT(N=187) KMT2-WT(N=187)	0.241	0.406	0.00088
601	KMT2-MUT(N=187) KMT2-WT(N=187)	0.267	0.406	0.00613
602	KMT2-MUT(N=187) KMT2-WT(N=187)	0.235	0.406	0.00057
603	KMT2-MUT(N=187) KMT2-WT(N=187)	0.23	0.406	0.00036
604	KMT2-MUT(N=187) KMT2-WT(N=187)	0.219	0.406	0.00014
605	KMT2-MUT(N=187) KMT2-WT(N=187)	0.278	0.406	0.01204
606	KMT2-MUT(N=187) KMT2-WT(N=187)	0.209	0.406	5e-05
607	KMT2-MUT(N=187) KMT2-WT(N=187)	0.267	0.406	0.00613
608	KMT2-MUT(N=187) KMT2-WT(N=187)	0.209	0.406	5e-05
609	KMT2-MUT(N=187) KMT2-WT(N=187)	0.209	0.406	5e-05
610	KMT2-MUT(N=187) KMT2-WT(N=187)	0.23	0.406	0.00036
611	KMT2-MUT(N=187) KMT2-WT(N=187)	0.23	0.406	0.00036
612	KMT2-MUT(N=187) KMT2-WT(N=187)	0.193	0.406	1e-05
613	KMT2-MUT(N=187) KMT2-WT(N=187)	0.209	0.406	5e-05
614	KMT2-MUT(N=187) KMT2-WT(N=187)	0.219	0.406	0.00014
615	KMT2-MUT(N=187) KMT2-WT(N=187)	0.187	0.406	1e-05
616	KMT2-MUT(N=187) KMT2-WT(N=187)	0.155	0.406	0
617	KMT2-MUT(N=187) KMT2-WT(N=187)	0.219	0.406	0.00014
618	KMT2-MUT(N=187) KMT2-WT(N=187)	0.225	0.406	0.00023
619	KMT2-MUT(N=187) KMT2-WT(N=187)	0.214	0.406	8e-05
620	KMT2-MUT(N=187) KMT2-WT(N=187)	0.198	0.406	2e-05
621	KMT2-MUT(N=187) KMT2-WT(N=187)	0.203	0.406	3e-05
622	KMT2-MUT(N=187) KMT2-WT(N=187)	0.23	0.406	0.00036
623	KMT2-MUT(N=187) KMT2-WT(N=187)	0.225	0.406	0.00023
624	KMT2-MUT(N=187) KMT2-WT(N=187)	0.23	0.406	0.00036
625	KMT2-MUT(N=187) KMT2-WT(N=187)	0.219	0.406	0.00014
626	KMT2-MUT(N=187) KMT2-WT(N=187)	0.214	0.406	8e-05
627	KMT2-MUT(N=187) KMT2-WT(N=187)	0.198	0.406	2e-05
628	KMT2-MUT(N=187) KMT2-WT(N=187)	0.203	0.406	3e-05
629	KMT2-MUT(N=187) KMT2-WT(N=187)	0.235	0.406	0.00057
630	KMT2-MUT(N=187) KMT2-WT(N=187)	0.257	0.406	0.00294
631	KMT2-MUT(N=187) KMT2-WT(N=187)	0.225	0.406	0.00023
632	KMT2-MUT(N=187) KMT2-WT(N=187)	0.214	0.406	8e-05
633	KMT2-MUT(N=187) KMT2-WT(N=187)	0.209	0.406	5e-05
634	KMT2-MUT(N=187) KMT2-WT(N=187)	0.209	0.406	5e-05
635	KMT2-MUT(N=187) KMT2-WT(N=187)	0.182	0.406	0
636	KMT2-MUT(N=187) KMT2-WT(N=187)	0.176	0.406	0
637	KMT2-MUT(N=187) KMT2-WT(N=187)	0.251	0.406	0.002
638	KMT2-MUT(N=187) KMT2-WT(N=187)	0.225	0.406	0.00023
639	KMT2-MUT(N=187) KMT2-WT(N=187)	0.235	0.406	0.00057
640	KMT2-MUT(N=187) KMT2-WT(N=187)	0.235	0.406	0.00057
641	KMT2-MUT(N=187) KMT2-WT(N=187)	0.225	0.406	0.00023
642	KMT2-MUT(N=187) KMT2-WT(N=187)	0.235	0.406	0.00057
643	KMT2-MUT(N=187) KMT2-WT(N=187)	0.214	0.406	8e-05
644	KMT2-MUT(N=187) KMT2-WT(N=187)	0.251	0.406	0.002
645	KMT2-MUT(N=187) KMT2-WT(N=187)	0.193	0.406	1e-05
646	KMT2-MUT(N=187) KMT2-WT(N=187)	0.193	0.406	1e-05
647	KMT2-MUT(N=187) KMT2-WT(N=187)	0.203	0.406	3e-05
648	KMT2-MUT(N=187) KMT2-WT(N=187)	0.225	0.406	0.00023
649	KMT2-MUT(N=187) KMT2-WT(N=187)	0.246	0.406	0.00133
650	KMT2-MUT(N=187) KMT2-WT(N=187)	0.23	0.406	0.00036
651	KMT2-MUT(N=187) KMT2-WT(N=187)	0.209	0.406	5e-05
652	KMT2-MUT(N=187) KMT2-WT(N=187)	0.262	0.406	0.00428
653	KMT2-MUT(N=187) KMT2-WT(N=187)	0.246	0.406	0.00133
654	KMT2-MUT(N=187) KMT2-WT(N=187)	0.203	0.406	3e-05
655	KMT2-MUT(N=187) KMT2-WT(N=187)	0.187	0.406	1e-05
656	KMT2-MUT(N=187) KMT2-WT(N=187)	0.235	0.406	0.00057
657	KMT2-MUT(N=187) KMT2-WT(N=187)	0.203	0.406	3e-05
658	KMT2-MUT(N=187) KMT2-WT(N=187)	0.278	0.406	0.01204
659	KMT2-MUT(N=187) KMT2-WT(N=187)	0.257	0.406	0.00294
660	KMT2-MUT(N=187) KMT2-WT(N=187)	0.23	0.406	0.00036
661	KMT2-MUT(N=187) KMT2-WT(N=187)	0.219	0.406	0.00014
662	KMT2-MUT(N=187) KMT2-WT(N=187)	0.257	0.406	0.00294
663	KMT2-MUT(N=187) KMT2-WT(N=187)	0.219	0.406	0.00014
664	KMT2-MUT(N=187) KMT2-WT(N=187)	0.246	0.406	0.00133
665	KMT2-MUT(N=187) KMT2-WT(N=187)	0.214	0.406	8e-05
666	KMT2-MUT(N=187) KMT2-WT(N=187)	0.182	0.406	0
667	KMT2-MUT(N=187) KMT2-WT(N=187)	0.209	0.406	5e-05
668	KMT2-MUT(N=187) KMT2-WT(N=187)	0.203	0.406	3e-05
669	KMT2-MUT(N=187) KMT2-WT(N=187)	0.246	0.406	0.00133
670	KMT2-MUT(N=187) KMT2-WT(N=187)	0.235	0.406	0.00057
671	KMT2-MUT(N=187) KMT2-WT(N=187)	0.225	0.406	0.00023
672	KMT2-MUT(N=187) KMT2-WT(N=187)	0.241	0.406	0.00088
673	KMT2-MUT(N=187) KMT2-WT(N=187)	0.193	0.406	1e-05
674	KMT2-MUT(N=187) KMT2-WT(N=187)	0.283	0.406	0.01654
675	KMT2-MUT(N=187) KMT2-WT(N=187)	0.257	0.406	0.00294
676	KMT2-MUT(N=187) KMT2-WT(N=187)	0.209	0.406	5e-05
677	KMT2-MUT(N=187) KMT2-WT(N=187)	0.209	0.406	5e-05
678	KMT2-MUT(N=187) KMT2-WT(N=187)	0.193	0.406	1e-05
679	KMT2-MUT(N=187) KMT2-WT(N=187)	0.219	0.406	0.00014
680	KMT2-MUT(N=187) KMT2-WT(N=187)	0.235	0.406	0.00057
681	KMT2-MUT(N=187) KMT2-WT(N=187)	0.198	0.406	2e-05
682	KMT2-MUT(N=187) KMT2-WT(N=187)	0.209	0.406	5e-05
683	KMT2-MUT(N=187) KMT2-WT(N=187)	0.23	0.406	0.00036
684	KMT2-MUT(N=187) KMT2-WT(N=187)	0.214	0.406	8e-05
685	KMT2-MUT(N=187) KMT2-WT(N=187)	0.23	0.406	0.00036
686	KMT2-MUT(N=187) KMT2-WT(N=187)	0.203	0.406	3e-05
687	KMT2-MUT(N=187) KMT2-WT(N=187)	0.235	0.406	0.00057
688	KMT2-MUT(N=187) KMT2-WT(N=187)	0.225	0.406	0.00023
689	KMT2-MUT(N=187) KMT2-WT(N=187)	0.219	0.406	0.00014
690	KMT2-MUT(N=187) KMT2-WT(N=187)	0.203	0.406	3e-05
691	KMT2-MUT(N=187) KMT2-WT(N=187)	0.225	0.406	0.00023
692	KMT2-MUT(N=187) KMT2-WT(N=187)	0.225	0.406	0.00023
693	KMT2-MUT(N=187) KMT2-WT(N=187)	0.187	0.406	1e-05
694	KMT2-MUT(N=187) KMT2-WT(N=187)	0.241	0.406	0.00088
695	KMT2-MUT(N=187) KMT2-WT(N=187)	0.187	0.406	1e-05
696	KMT2-MUT(N=187) KMT2-WT(N=187)	0.23	0.406	0.00036
697	KMT2-MUT(N=187) KMT2-WT(N=187)	0.187	0.406	1e-05
698	KMT2-MUT(N=187) KMT2-WT(N=187)	0.198	0.406	2e-05
699	KMT2-MUT(N=187) KMT2-WT(N=187)	0.23	0.406	0.00036
700	KMT2-MUT(N=187) KMT2-WT(N=187)	0.198	0.406	2e-05
701	KMT2-MUT(N=187) KMT2-WT(N=187)	0.214	0.406	8e-05
702	KMT2-MUT(N=187) KMT2-WT(N=187)	0.241	0.406	0.00088
703	KMT2-MUT(N=187) KMT2-WT(N=187)	0.198	0.406	2e-05
704	KMT2-MUT(N=187) KMT2-WT(N=187)	0.203	0.406	3e-05
705	KMT2-MUT(N=187) KMT2-WT(N=187)	0.225	0.406	0.00023
706	KMT2-MUT(N=187) KMT2-WT(N=187)	0.219	0.406	0.00014
707	KMT2-MUT(N=187) KMT2-WT(N=187)	0.235	0.406	0.00057
708	KMT2-MUT(N=187) KMT2-WT(N=187)	0.182	0.406	0
709	KMT2-MUT(N=187) KMT2-WT(N=187)	0.267	0.406	0.00613
710	KMT2-MUT(N=187) KMT2-WT(N=187)	0.209	0.406	5e-05
711	KMT2-MUT(N=187) KMT2-WT(N=187)	0.209	0.406	5e-05
712	KMT2-MUT(N=187) KMT2-WT(N=187)	0.198	0.406	2e-05
713	KMT2-MUT(N=187) KMT2-WT(N=187)	0.246	0.406	0.00133
714	KMT2-MUT(N=187) KMT2-WT(N=187)	0.225	0.406	0.00023
715	KMT2-MUT(N=187) KMT2-WT(N=187)	0.198	0.406	2e-05
716	KMT2-MUT(N=187) KMT2-WT(N=187)	0.219	0.406	0.00014
717	KMT2-MUT(N=187) KMT2-WT(N=187)	0.203	0.406	3e-05
718	KMT2-MUT(N=187) KMT2-WT(N=187)	0.219	0.406	0.00014
719	KMT2-MUT(N=187) KMT2-WT(N=187)	0.251	0.406	0.002
720	KMT2-MUT(N=187) KMT2-WT(N=187)	0.214	0.406	8e-05
721	KMT2-MUT(N=187) KMT2-WT(N=187)	0.23	0.406	0.00036
722	KMT2-MUT(N=187) KMT2-WT(N=187)	0.176	0.406	0
723	KMT2-MUT(N=187) KMT2-WT(N=187)	0.235	0.406	0.00057
724	KMT2-MUT(N=187) KMT2-WT(N=187)	0.219	0.406	0.00014
725	KMT2-MUT(N=187) KMT2-WT(N=187)	0.187	0.406	1e-05
726	KMT2-MUT(N=187) KMT2-WT(N=187)	0.251	0.406	0.002
727	KMT2-MUT(N=187) KMT2-WT(N=187)	0.193	0.406	1e-05
728	KMT2-MUT(N=187) KMT2-WT(N=187)	0.262	0.406	0.00428
729	KMT2-MUT(N=187) KMT2-WT(N=187)	0.203	0.406	3e-05
730	KMT2-MUT(N=187) KMT2-WT(N=187)	0.214	0.406	8e-05
731	KMT2-MUT(N=187) KMT2-WT(N=187)	0.203	0.406	3e-05
732	KMT2-MUT(N=187) KMT2-WT(N=187)	0.203	0.406	3e-05
733	KMT2-MUT(N=187) KMT2-WT(N=187)	0.198	0.406	2e-05
734	KMT2-MUT(N=187) KMT2-WT(N=187)	0.289	0.406	0.02241
735	KMT2-MUT(N=187) KMT2-WT(N=187)	0.214	0.406	8e-05
736	KMT2-MUT(N=187) KMT2-WT(N=187)	0.23	0.406	0.00036
737	KMT2-MUT(N=187) KMT2-WT(N=187)	0.241	0.406	0.00088
738	KMT2-MUT(N=187) KMT2-WT(N=187)	0.219	0.406	0.00014
739	KMT2-MUT(N=187) KMT2-WT(N=187)	0.214	0.406	8e-05
740	KMT2-MUT(N=187) KMT2-WT(N=187)	0.193	0.406	1e-05
741	KMT2-MUT(N=187) KMT2-WT(N=187)	0.209	0.406	5e-05
742	KMT2-MUT(N=187) KMT2-WT(N=187)	0.214	0.406	8e-05
743	KMT2-MUT(N=187) KMT2-WT(N=187)	0.257	0.406	0.00294
744	KMT2-MUT(N=187) KMT2-WT(N=187)	0.23	0.406	0.00036
745	KMT2-MUT(N=187) KMT2-WT(N=187)	0.23	0.406	0.00036
746	KMT2-MUT(N=187) KMT2-WT(N=187)	0.209	0.406	5e-05
747	KMT2-MUT(N=187) KMT2-WT(N=187)	0.251	0.406	0.002
748	KMT2-MUT(N=187) KMT2-WT(N=187)	0.214	0.406	8e-05
749	KMT2-MUT(N=187) KMT2-WT(N=187)	0.235	0.406	0.00057
750	KMT2-MUT(N=187) KMT2-WT(N=187)	0.176	0.406	0
751	KMT2-MUT(N=187) KMT2-WT(N=187)	0.193	0.406	1e-05
752	KMT2-MUT(N=187) KMT2-WT(N=187)	0.225	0.406	0.00023
753	KMT2-MUT(N=187) KMT2-WT(N=187)	0.225	0.406	0.00023
754	KMT2-MUT(N=187) KMT2-WT(N=187)	0.209	0.406	5e-05
755	KMT2-MUT(N=187) KMT2-WT(N=187)	0.225	0.406	0.00023
756	KMT2-MUT(N=187) KMT2-WT(N=187)	0.23	0.406	0.00036
757	KMT2-MUT(N=187) KMT2-WT(N=187)	0.219	0.406	0.00014
758	KMT2-MUT(N=187) KMT2-WT(N=187)	0.193	0.406	1e-05
759	KMT2-MUT(N=187) KMT2-WT(N=187)	0.214	0.406	8e-05
760	KMT2-MUT(N=187) KMT2-WT(N=187)	0.246	0.406	0.00133
761	KMT2-MUT(N=187) KMT2-WT(N=187)	0.214	0.406	8e-05
762	KMT2-MUT(N=187) KMT2-WT(N=187)	0.23	0.406	0.00036
763	KMT2-MUT(N=187) KMT2-WT(N=187)	0.219	0.406	0.00014
764	KMT2-MUT(N=187) KMT2-WT(N=187)	0.209	0.406	5e-05
765	KMT2-MUT(N=187) KMT2-WT(N=187)	0.23	0.406	0.00036
766	KMT2-MUT(N=187) KMT2-WT(N=187)	0.214	0.406	8e-05
767	KMT2-MUT(N=187) KMT2-WT(N=187)	0.187	0.406	1e-05
768	KMT2-MUT(N=187) KMT2-WT(N=187)	0.235	0.406	0.00057
769	KMT2-MUT(N=187) KMT2-WT(N=187)	0.225	0.406	0.00023
770	KMT2-MUT(N=187) KMT2-WT(N=187)	0.198	0.406	2e-05
771	KMT2-MUT(N=187) KMT2-WT(N=187)	0.209	0.406	5e-05
772	KMT2-MUT(N=187) KMT2-WT(N=187)	0.241	0.406	0.00088
773	KMT2-MUT(N=187) KMT2-WT(N=187)	0.23	0.406	0.00036
774	KMT2-MUT(N=187) KMT2-WT(N=187)	0.203	0.406	3e-05
775	KMT2-MUT(N=187) KMT2-WT(N=187)	0.219	0.406	0.00014
776	KMT2-MUT(N=187) KMT2-WT(N=187)	0.214	0.406	8e-05
777	KMT2-MUT(N=187) KMT2-WT(N=187)	0.251	0.406	0.002
778	KMT2-MUT(N=187) KMT2-WT(N=187)	0.225	0.406	0.00023
779	KMT2-MUT(N=187) KMT2-WT(N=187)	0.198	0.406	2e-05
780	KMT2-MUT(N=187) KMT2-WT(N=187)	0.214	0.406	8e-05
781	KMT2-MUT(N=187) KMT2-WT(N=187)	0.257	0.406	0.00294
782	KMT2-MUT(N=187) KMT2-WT(N=187)	0.198	0.406	2e-05
783	KMT2-MUT(N=187) KMT2-WT(N=187)	0.273	0.406	0.00865
784	KMT2-MUT(N=187) KMT2-WT(N=187)	0.23	0.406	0.00036
785	KMT2-MUT(N=187) KMT2-WT(N=187)	0.198	0.406	2e-05
786	KMT2-MUT(N=187) KMT2-WT(N=187)	0.273	0.406	0.00865
787	KMT2-MUT(N=187) KMT2-WT(N=187)	0.198	0.406	2e-05
788	KMT2-MUT(N=187) KMT2-WT(N=187)	0.219	0.406	0.00014
789	KMT2-MUT(N=187) KMT2-WT(N=187)	0.23	0.406	0.00036
790	KMT2-MUT(N=187) KMT2-WT(N=187)	0.235	0.406	0.00057
791	KMT2-MUT(N=187) KMT2-WT(N=187)	0.235	0.406	0.00057
792	KMT2-MUT(N=187) KMT2-WT(N=187)	0.176	0.406	0
793	KMT2-MUT(N=187) KMT2-WT(N=187)	0.262	0.406	0.00428
794	KMT2-MUT(N=187) KMT2-WT(N=187)	0.225	0.406	0.00023
795	KMT2-MUT(N=187) KMT2-WT(N=187)	0.241	0.406	0.00088
796	KMT2-MUT(N=187) KMT2-WT(N=187)	0.198	0.406	2e-05
797	KMT2-MUT(N=187) KMT2-WT(N=187)	0.23	0.406	0.00036
798	KMT2-MUT(N=187) KMT2-WT(N=187)	0.219	0.406	0.00014
799	KMT2-MUT(N=187) KMT2-WT(N=187)	0.198	0.406	2e-05
800	KMT2-MUT(N=187) KMT2-WT(N=187)	0.214	0.406	8e-05
801	KMT2-MUT(N=187) KMT2-WT(N=187)	0.209	0.406	5e-05
802	KMT2-MUT(N=187) KMT2-WT(N=187)	0.203	0.406	3e-05
803	KMT2-MUT(N=187) KMT2-WT(N=187)	0.257	0.406	0.00294
804	KMT2-MUT(N=187) KMT2-WT(N=187)	0.214	0.406	8e-05
805	KMT2-MUT(N=187) KMT2-WT(N=187)	0.283	0.406	0.01654
806	KMT2-MUT(N=187) KMT2-WT(N=187)	0.209	0.406	5e-05
807	KMT2-MUT(N=187) KMT2-WT(N=187)	0.182	0.406	0
808	KMT2-MUT(N=187) KMT2-WT(N=187)	0.209	0.406	5e-05
809	KMT2-MUT(N=187) KMT2-WT(N=187)	0.251	0.406	0.002
810	KMT2-MUT(N=187) KMT2-WT(N=187)	0.214	0.406	8e-05
811	KMT2-MUT(N=187) KMT2-WT(N=187)	0.235	0.406	0.00057
812	KMT2-MUT(N=187) KMT2-WT(N=187)	0.225	0.406	0.00023
813	KMT2-MUT(N=187) KMT2-WT(N=187)	0.187	0.406	1e-05
814	KMT2-MUT(N=187) KMT2-WT(N=187)	0.262	0.406	0.00428
815	KMT2-MUT(N=187) KMT2-WT(N=187)	0.198	0.406	2e-05
816	KMT2-MUT(N=187) KMT2-WT(N=187)	0.246	0.406	0.00133
817	KMT2-MUT(N=187) KMT2-WT(N=187)	0.267	0.406	0.00613
818	KMT2-MUT(N=187) KMT2-WT(N=187)	0.23	0.406	0.00036
819	KMT2-MUT(N=187) KMT2-WT(N=187)	0.187	0.406	1e-05
820	KMT2-MUT(N=187) KMT2-WT(N=187)	0.198	0.406	2e-05
821	KMT2-MUT(N=187) KMT2-WT(N=187)	0.251	0.406	0.002
822	KMT2-MUT(N=187) KMT2-WT(N=187)	0.209	0.406	5e-05
823	KMT2-MUT(N=187) KMT2-WT(N=187)	0.235	0.406	0.00057
824	KMT2-MUT(N=187) KMT2-WT(N=187)	0.241	0.406	0.00088
825	KMT2-MUT(N=187) KMT2-WT(N=187)	0.246	0.406	0.00133
826	KMT2-MUT(N=187) KMT2-WT(N=187)	0.241	0.406	0.00088
827	KMT2-MUT(N=187) KMT2-WT(N=187)	0.23	0.406	0.00036
828	KMT2-MUT(N=187) KMT2-WT(N=187)	0.187	0.406	1e-05
829	KMT2-MUT(N=187) KMT2-WT(N=187)	0.23	0.406	0.00036
830	KMT2-MUT(N=187) KMT2-WT(N=187)	0.262	0.406	0.00428
831	KMT2-MUT(N=187) KMT2-WT(N=187)	0.219	0.406	0.00014
832	KMT2-MUT(N=187) KMT2-WT(N=187)	0.241	0.406	0.00088
833	KMT2-MUT(N=187) KMT2-WT(N=187)	0.225	0.406	0.00023
834	KMT2-MUT(N=187) KMT2-WT(N=187)	0.182	0.406	0
835	KMT2-MUT(N=187) KMT2-WT(N=187)	0.203	0.406	3e-05
836	KMT2-MUT(N=187) KMT2-WT(N=187)	0.235	0.406	0.00057
837	KMT2-MUT(N=187) KMT2-WT(N=187)	0.166	0.406	0
838	KMT2-MUT(N=187) KMT2-WT(N=187)	0.225	0.406	0.00023
839	KMT2-MUT(N=187) KMT2-WT(N=187)	0.198	0.406	2e-05
840	KMT2-MUT(N=187) KMT2-WT(N=187)	0.203	0.406	3e-05
841	KMT2-MUT(N=187) KMT2-WT(N=187)	0.182	0.406	0
842	KMT2-MUT(N=187) KMT2-WT(N=187)	0.23	0.406	0.00036
843	KMT2-MUT(N=187) KMT2-WT(N=187)	0.214	0.406	8e-05
844	KMT2-MUT(N=187) KMT2-WT(N=187)	0.219	0.406	0.00014
845	KMT2-MUT(N=187) KMT2-WT(N=187)	0.219	0.406	0.00014
846	KMT2-MUT(N=187) KMT2-WT(N=187)	0.203	0.406	3e-05
847	KMT2-MUT(N=187) KMT2-WT(N=187)	0.289	0.406	0.02241
848	KMT2-MUT(N=187) KMT2-WT(N=187)	0.214	0.406	8e-05
849	KMT2-MUT(N=187) KMT2-WT(N=187)	0.209	0.406	5e-05
850	KMT2-MUT(N=187) KMT2-WT(N=187)	0.203	0.406	3e-05
851	KMT2-MUT(N=187) KMT2-WT(N=187)	0.23	0.406	0.00036
852	KMT2-MUT(N=187) KMT2-WT(N=187)	0.209	0.406	5e-05
853	KMT2-MUT(N=187) KMT2-WT(N=187)	0.187	0.406	1e-05
854	KMT2-MUT(N=187) KMT2-WT(N=187)	0.225	0.406	0.00023
855	KMT2-MUT(N=187) KMT2-WT(N=187)	0.209	0.406	5e-05
856	KMT2-MUT(N=187) KMT2-WT(N=187)	0.235	0.406	0.00057
857	KMT2-MUT(N=187) KMT2-WT(N=187)	0.235	0.406	0.00057
858	KMT2-MUT(N=187) KMT2-WT(N=187)	0.182	0.406	0
859	KMT2-MUT(N=187) KMT2-WT(N=187)	0.235	0.406	0.00057
860	KMT2-MUT(N=187) KMT2-WT(N=187)	0.246	0.406	0.00133
861	KMT2-MUT(N=187) KMT2-WT(N=187)	0.235	0.406	0.00057
862	KMT2-MUT(N=187) KMT2-WT(N=187)	0.23	0.406	0.00036
863	KMT2-MUT(N=187) KMT2-WT(N=187)	0.257	0.406	0.00294
864	KMT2-MUT(N=187) KMT2-WT(N=187)	0.257	0.406	0.00294
865	KMT2-MUT(N=187) KMT2-WT(N=187)	0.214	0.406	8e-05
866	KMT2-MUT(N=187) KMT2-WT(N=187)	0.235	0.406	0.00057
867	KMT2-MUT(N=187) KMT2-WT(N=187)	0.23	0.406	0.00036
868	KMT2-MUT(N=187) KMT2-WT(N=187)	0.214	0.406	8e-05
869	KMT2-MUT(N=187) KMT2-WT(N=187)	0.235	0.406	0.00057
870	KMT2-MUT(N=187) KMT2-WT(N=187)	0.193	0.406	1e-05
871	KMT2-MUT(N=187) KMT2-WT(N=187)	0.225	0.406	0.00023
872	KMT2-MUT(N=187) KMT2-WT(N=187)	0.219	0.406	0.00014
873	KMT2-MUT(N=187) KMT2-WT(N=187)	0.193	0.406	1e-05
874	KMT2-MUT(N=187) KMT2-WT(N=187)	0.193	0.406	1e-05
875	KMT2-MUT(N=187) KMT2-WT(N=187)	0.193	0.406	1e-05
876	KMT2-MUT(N=187) KMT2-WT(N=187)	0.209	0.406	5e-05
877	KMT2-MUT(N=187) KMT2-WT(N=187)	0.23	0.406	0.00036
878	KMT2-MUT(N=187) KMT2-WT(N=187)	0.214	0.406	8e-05
879	KMT2-MUT(N=187) KMT2-WT(N=187)	0.219	0.406	0.00014
880	KMT2-MUT(N=187) KMT2-WT(N=187)	0.198	0.406	2e-05
881	KMT2-MUT(N=187) KMT2-WT(N=187)	0.23	0.406	0.00036
882	KMT2-MUT(N=187) KMT2-WT(N=187)	0.23	0.406	0.00036
883	KMT2-MUT(N=187) KMT2-WT(N=187)	0.214	0.406	8e-05
884	KMT2-MUT(N=187) KMT2-WT(N=187)	0.203	0.406	3e-05
885	KMT2-MUT(N=187) KMT2-WT(N=187)	0.198	0.406	2e-05
886	KMT2-MUT(N=187) KMT2-WT(N=187)	0.246	0.406	0.00133
887	KMT2-MUT(N=187) KMT2-WT(N=187)	0.235	0.406	0.00057
888	KMT2-MUT(N=187) KMT2-WT(N=187)	0.251	0.406	0.002
889	KMT2-MUT(N=187) KMT2-WT(N=187)	0.176	0.406	0
890	KMT2-MUT(N=187) KMT2-WT(N=187)	0.203	0.406	3e-05
891	KMT2-MUT(N=187) KMT2-WT(N=187)	0.214	0.406	8e-05
892	KMT2-MUT(N=187) KMT2-WT(N=187)	0.257	0.406	0.00294
893	KMT2-MUT(N=187) KMT2-WT(N=187)	0.198	0.406	2e-05
894	KMT2-MUT(N=187) KMT2-WT(N=187)	0.187	0.406	1e-05
895	KMT2-MUT(N=187) KMT2-WT(N=187)	0.235	0.406	0.00057
896	KMT2-MUT(N=187) KMT2-WT(N=187)	0.251	0.406	0.002
897	KMT2-MUT(N=187) KMT2-WT(N=187)	0.235	0.406	0.00057
898	KMT2-MUT(N=187) KMT2-WT(N=187)	0.198	0.406	2e-05
899	KMT2-MUT(N=187) KMT2-WT(N=187)	0.182	0.406	0
900	KMT2-MUT(N=187) KMT2-WT(N=187)	0.209	0.406	5e-05
901	KMT2-MUT(N=187) KMT2-WT(N=187)	0.155	0.406	0
902	KMT2-MUT(N=187) KMT2-WT(N=187)	0.235	0.406	0.00057
903	KMT2-MUT(N=187) KMT2-WT(N=187)	0.209	0.406	5e-05
904	KMT2-MUT(N=187) KMT2-WT(N=187)	0.214	0.406	8e-05
905	KMT2-MUT(N=187) KMT2-WT(N=187)	0.214	0.406	8e-05
906	KMT2-MUT(N=187) KMT2-WT(N=187)	0.214	0.406	8e-05
907	KMT2-MUT(N=187) KMT2-WT(N=187)	0.23	0.406	0.00036
908	KMT2-MUT(N=187) KMT2-WT(N=187)	0.198	0.406	2e-05
909	KMT2-MUT(N=187) KMT2-WT(N=187)	0.166	0.406	0
910	KMT2-MUT(N=187) KMT2-WT(N=187)	0.246	0.406	0.00133
911	KMT2-MUT(N=187) KMT2-WT(N=187)	0.209	0.406	5e-05
912	KMT2-MUT(N=187) KMT2-WT(N=187)	0.203	0.406	3e-05
913	KMT2-MUT(N=187) KMT2-WT(N=187)	0.182	0.406	0
914	KMT2-MUT(N=187) KMT2-WT(N=187)	0.203	0.406	3e-05
915	KMT2-MUT(N=187) KMT2-WT(N=187)	0.203	0.406	3e-05
916	KMT2-MUT(N=187) KMT2-WT(N=187)	0.198	0.406	2e-05
917	KMT2-MUT(N=187) KMT2-WT(N=187)	0.219	0.406	0.00014
918	KMT2-MUT(N=187) KMT2-WT(N=187)	0.241	0.406	0.00088
919	KMT2-MUT(N=187) KMT2-WT(N=187)	0.235	0.406	0.00057
920	KMT2-MUT(N=187) KMT2-WT(N=187)	0.198	0.406	2e-05
921	KMT2-MUT(N=187) KMT2-WT(N=187)	0.235	0.406	0.00057
922	KMT2-MUT(N=187) KMT2-WT(N=187)	0.251	0.406	0.002
923	KMT2-MUT(N=187) KMT2-WT(N=187)	0.214	0.406	8e-05
924	KMT2-MUT(N=187) KMT2-WT(N=187)	0.235	0.406	0.00057
925	KMT2-MUT(N=187) KMT2-WT(N=187)	0.23	0.406	0.00036
926	KMT2-MUT(N=187) KMT2-WT(N=187)	0.198	0.406	2e-05
927	KMT2-MUT(N=187) KMT2-WT(N=187)	0.251	0.406	0.002
928	KMT2-MUT(N=187) KMT2-WT(N=187)	0.198	0.406	2e-05
929	KMT2-MUT(N=187) KMT2-WT(N=187)	0.23	0.406	0.00036
930	KMT2-MUT(N=187) KMT2-WT(N=187)	0.209	0.406	5e-05
931	KMT2-MUT(N=187) KMT2-WT(N=187)	0.23	0.406	0.00036
932	KMT2-MUT(N=187) KMT2-WT(N=187)	0.198	0.406	2e-05
933	KMT2-MUT(N=187) KMT2-WT(N=187)	0.278	0.406	0.01204
934	KMT2-MUT(N=187) KMT2-WT(N=187)	0.193	0.406	1e-05
935	KMT2-MUT(N=187) KMT2-WT(N=187)	0.203	0.406	3e-05
936	KMT2-MUT(N=187) KMT2-WT(N=187)	0.241	0.406	0.00088
937	KMT2-MUT(N=187) KMT2-WT(N=187)	0.262	0.406	0.00428
938	KMT2-MUT(N=187) KMT2-WT(N=187)	0.241	0.406	0.00088
939	KMT2-MUT(N=187) KMT2-WT(N=187)	0.235	0.406	0.00057
940	KMT2-MUT(N=187) KMT2-WT(N=187)	0.219	0.406	0.00014
941	KMT2-MUT(N=187) KMT2-WT(N=187)	0.203	0.406	3e-05
942	KMT2-MUT(N=187) KMT2-WT(N=187)	0.235	0.406	0.00057
943	KMT2-MUT(N=187) KMT2-WT(N=187)	0.193	0.406	1e-05
944	KMT2-MUT(N=187) KMT2-WT(N=187)	0.187	0.406	1e-05
945	KMT2-MUT(N=187) KMT2-WT(N=187)	0.225	0.406	0.00023
946	KMT2-MUT(N=187) KMT2-WT(N=187)	0.187	0.406	1e-05
947	KMT2-MUT(N=187) KMT2-WT(N=187)	0.187	0.406	1e-05
948	KMT2-MUT(N=187) KMT2-WT(N=187)	0.241	0.406	0.00088
949	KMT2-MUT(N=187) KMT2-WT(N=187)	0.219	0.406	0.00014
950	KMT2-MUT(N=187) KMT2-WT(N=187)	0.214	0.406	8e-05
951	KMT2-MUT(N=187) KMT2-WT(N=187)	0.246	0.406	0.00133
952	KMT2-MUT(N=187) KMT2-WT(N=187)	0.171	0.406	0
953	KMT2-MUT(N=187) KMT2-WT(N=187)	0.198	0.406	2e-05
954	KMT2-MUT(N=187) KMT2-WT(N=187)	0.257	0.406	0.00294
955	KMT2-MUT(N=187) KMT2-WT(N=187)	0.193	0.406	1e-05
956	KMT2-MUT(N=187) KMT2-WT(N=187)	0.235	0.406	0.00057
957	KMT2-MUT(N=187) KMT2-WT(N=187)	0.209	0.406	5e-05
958	KMT2-MUT(N=187) KMT2-WT(N=187)	0.209	0.406	5e-05
959	KMT2-MUT(N=187) KMT2-WT(N=187)	0.225	0.406	0.00023
960	KMT2-MUT(N=187) KMT2-WT(N=187)	0.23	0.406	0.00036
961	KMT2-MUT(N=187) KMT2-WT(N=187)	0.246	0.406	0.00133
962	KMT2-MUT(N=187) KMT2-WT(N=187)	0.209	0.406	5e-05
963	KMT2-MUT(N=187) KMT2-WT(N=187)	0.225	0.406	0.00023
964	KMT2-MUT(N=187) KMT2-WT(N=187)	0.203	0.406	3e-05
965	KMT2-MUT(N=187) KMT2-WT(N=187)	0.193	0.406	1e-05
966	KMT2-MUT(N=187) KMT2-WT(N=187)	0.225	0.406	0.00023
967	KMT2-MUT(N=187) KMT2-WT(N=187)	0.235	0.406	0.00057
968	KMT2-MUT(N=187) KMT2-WT(N=187)	0.251	0.406	0.002
969	KMT2-MUT(N=187) KMT2-WT(N=187)	0.23	0.406	0.00036
970	KMT2-MUT(N=187) KMT2-WT(N=187)	0.225	0.406	0.00023
971	KMT2-MUT(N=187) KMT2-WT(N=187)	0.182	0.406	0
972	KMT2-MUT(N=187) KMT2-WT(N=187)	0.235	0.406	0.00057
973	KMT2-MUT(N=187) KMT2-WT(N=187)	0.246	0.406	0.00133
974	KMT2-MUT(N=187) KMT2-WT(N=187)	0.246	0.406	0.00133
975	KMT2-MUT(N=187) KMT2-WT(N=187)	0.214	0.406	8e-05
976	KMT2-MUT(N=187) KMT2-WT(N=187)	0.214	0.406	8e-05
977	KMT2-MUT(N=187) KMT2-WT(N=187)	0.176	0.406	0
978	KMT2-MUT(N=187) KMT2-WT(N=187)	0.246	0.406	0.00133
979	KMT2-MUT(N=187) KMT2-WT(N=187)	0.235	0.406	0.00057
980	KMT2-MUT(N=187) KMT2-WT(N=187)	0.246	0.406	0.00133
981	KMT2-MUT(N=187) KMT2-WT(N=187)	0.23	0.406	0.00036
982	KMT2-MUT(N=187) KMT2-WT(N=187)	0.235	0.406	0.00057
983	KMT2-MUT(N=187) KMT2-WT(N=187)	0.267	0.406	0.00613
984	KMT2-MUT(N=187) KMT2-WT(N=187)	0.23	0.406	0.00036
985	KMT2-MUT(N=187) KMT2-WT(N=187)	0.225	0.406	0.00023
986	KMT2-MUT(N=187) KMT2-WT(N=187)	0.23	0.406	0.00036
987	KMT2-MUT(N=187) KMT2-WT(N=187)	0.251	0.406	0.002
988	KMT2-MUT(N=187) KMT2-WT(N=187)	0.241	0.406	0.00088
989	KMT2-MUT(N=187) KMT2-WT(N=187)	0.193	0.406	1e-05
990	KMT2-MUT(N=187) KMT2-WT(N=187)	0.262	0.406	0.00428
991	KMT2-MUT(N=187) KMT2-WT(N=187)	0.219	0.406	0.00014
992	KMT2-MUT(N=187) KMT2-WT(N=187)	0.193	0.406	1e-05
993	KMT2-MUT(N=187) KMT2-WT(N=187)	0.209	0.406	5e-05
994	KMT2-MUT(N=187) KMT2-WT(N=187)	0.209	0.406	5e-05
995	KMT2-MUT(N=187) KMT2-WT(N=187)	0.225	0.406	0.00023
996	KMT2-MUT(N=187) KMT2-WT(N=187)	0.278	0.406	0.01204
997	KMT2-MUT(N=187) KMT2-WT(N=187)	0.219	0.406	0.00014
998	KMT2-MUT(N=187) KMT2-WT(N=187)	0.246	0.406	0.00133
999	KMT2-MUT(N=187) KMT2-WT(N=187)	0.203	0.406	3e-05
1000	KMT2-MUT(N=187) KMT2-WT(N=187)	0.235	0.406	0.00057

## Sheet: Sheet5
Different algorithms	mean_KMT2-WT	mean_KMT2-MUT	median_KMT2-WT	median_KMT2-MUT	max_KMT2-WT	max_KMT2-MUT	min_KMT2-WT	min_KMT2-MUT	pvalue_wilcox	significant	which_group_higher
B.cell_TIMER	0.0933767	0.0912206	0.0753925	0.0688421	2.08683	3.3332	0	0	0.00206684	Yes	WT
T.cell.CD4._TIMER	0.135951	0.132392	0.115719	0.114336	2.08426	1.53218	0	0	0.481034	No	WT
T.cell.CD8._TIMER	0.173032	0.17818	0.15789	0.157234	2.08564	2.15651	0	0	0.426419	No	WT
Neutrophil_TIMER	0.118699	0.120956	0.107549	0.107737	0.977749	0.612527	0	0	0.465499	No	MUT
Macrophage_TIMER	0.061846	0.058727	0.0372017	0.0326986	0.893382	1.19448	0	0	0.0426242	Yes	WT
Myeloid.dendritic.cell_TIMER	0.48447	0.497655	0.458819	0.467013	2.7754	1.62843	0	0	0.0307078	Yes	MUT
B.cell.naive_CIBERSORT	0.0256587	0.0215051	0.0102173	0.00745227	0.480103	0.343248	0	0	2.10487e-07	Yes	WT
B.cell.memory_CIBERSORT	0.0112721	0.0127786	0	0	0.746377	0.483499	0	0	0.0484572	Yes	MUT
B.cell.plasma_CIBERSORT	0.063614	0.0578078	0.0375818	0.0357436	0.624208	0.474413	0	0	0.0690359	No	WT
T.cell.CD8._CIBERSORT	0.100231	0.117559	0.082603	0.10162	0.528444	0.515349	0	0	1.68207e-20	Yes	MUT
T.cell.CD4..naive_CIBERSORT	0.0028248	0.00208772	0	0	0.414713	0.338073	0	0	0.00030133	Yes	MUT
T.cell.CD4..memory.resting_CIBERSORT	0.116511	0.0976221	0.111181	0.0888201	0.537258	0.450362	0	0	9.27423e-22	Yes	WT
T.cell.CD4..memory.activated_CIBERSORT	0.00478867	0.0112292	0	0	0.209532	0.274703	0	0	5.45003e-46	Yes	MUT
T.cell.follicular.helper_CIBERSORT	0.0555701	0.0700675	0.0463173	0.0633801	0.468145	0.35082	0	0	3.43616e-40	Yes	MUT
T.cell.regulatory..Tregs._CIBERSORT	0.0248995	0.0272879	0.014612	0.016801	0.263792	0.295289	0	0	0.000469398	Yes	MUT
T.cell.gamma.delta_CIBERSORT	0.00504277	0.00481876	0	0	0.241228	0.196584	0	0	0.871539	No	MUT
NK.cell.resting_CIBERSORT	0.00981719	0.00954549	0	0	0.332967	0.199535	0	0	0.0755935	No	MUT
NK.cell.activated_CIBERSORT	0.0432521	0.0454047	0.0382362	0.0399417	0.369884	0.271268	0	0	0.126264	No	MUT
Monocyte_CIBERSORT	0.0433174	0.0237628	0.0196958	0.0116424	0.897415	0.872411	0	0	1.75409e-38	Yes	WT
Macrophage.M0_CIBERSORT	0.0840115	0.103372	0.0340923	0.0634882	0.7854	0.714221	0	0	1.30862e-23	Yes	MUT
Macrophage.M1_CIBERSORT	0.050176	0.0651739	0.0392214	0.0575866	0.295155	0.345806	0	0	7.08153e-36	Yes	MUT
Macrophage.M2_CIBERSORT	0.267048	0.239412	0.249956	0.222395	0.825742	0.735804	0	0	3.75629e-15	Yes	WT
Myeloid.dendritic.cell.resting_CIBERSORT	0.00963855	0.00898508	0	0	0.353772	0.297853	0	0	0.00012882	Yes	MUT
Myeloid.dendritic.cell.activated_CIBERSORT	0.0107328	0.0145695	0	0	0.399404	0.319826	0	0	0.00140464	Yes	MUT
Mast.cell.activated_CIBERSORT	0.0376892	0.0278801	0.0131685	0.00172692	0.676031	0.460851	0	0	4.90278e-17	Yes	WT
Mast.cell.resting_CIBERSORT	0.0276427	0.0319132	0	0.00407736	0.527339	0.437639	0	0	2.41209e-09	Yes	MUT
Eosinophil_CIBERSORT	0.00113751	0.000567501	0	0	0.259819	0.148427	0	0	0.00360129	Yes	MUT
Neutrophil_CIBERSORT	0.00512485	0.00665016	0	0	0.2296	0.258905	0	0	4.74279e-06	Yes	MUT
B.cell.naive_CIBERSORT.ABS	0.0113479	0.0102604	0.00336728	0.002461	0.605311	0.442574	0	0	0.00114467	Yes	WT
B.cell.memory_CIBERSORT.ABS	0.00817124	0.00941169	0	0	0.945544	0.838784	0	0	0.0353663	Yes	MUT
B.cell.plasma_CIBERSORT.ABS	0.0219828	0.0235084	0.0119893	0.0122932	0.285809	0.3632	0	0	0.104065	No	MUT
T.cell.CD8._CIBERSORT.ABS	0.050092	0.0609027	0.0272661	0.0374183	0.726066	0.636221	0	0	6.41264e-21	Yes	MUT
T.cell.CD4..naive_CIBERSORT.ABS	0.000987998	0.000472828	0	0	0.208136	0.0658298	0	0	0.000321301	Yes	MUT
T.cell.CD4..memory.resting_CIBERSORT.ABS	0.050783	0.0458985	0.0343635	0.0304377	0.789848	0.354266	0	0	9.69555e-07	Yes	WT
T.cell.CD4..memory.activated_CIBERSORT.ABS	0.00314074	0.00740246	0	0	0.794899	0.555851	0	0	2.17928e-45	Yes	MUT
T.cell.follicular.helper_CIBERSORT.ABS	0.0240012	0.0314677	0.0145937	0.0237162	0.451741	0.557013	0	0	3.76224e-45	Yes	MUT
T.cell.regulatory..Tregs._CIBERSORT.ABS	0.0116033	0.0126496	0.00454458	0.00598289	0.293743	0.217693	0	0	2.13403e-05	Yes	MUT
T.cell.gamma.delta_CIBERSORT.ABS	0.00310639	0.00289186	0	0	0.283415	0.234435	0	0	0.851424	No	MUT
NK.cell.resting_CIBERSORT.ABS	0.00331265	0.003399	0	0	0.503607	0.117825	0	0	0.0164328	Yes	MUT
NK.cell.activated_CIBERSORT.ABS	0.0175617	0.0211001	0.0113236	0.0144416	0.258916	0.179078	0	0	6.97626e-09	Yes	MUT
Monocyte_CIBERSORT.ABS	0.0170591	0.0102001	0.00618116	0.00400523	1.12351	0.659469	0	0	2.78786e-23	Yes	WT
Macrophage.M0_CIBERSORT.ABS	0.0346709	0.0446962	0.010924	0.0223846	0.947011	0.592117	0	0	4.38459e-28	Yes	MUT
Macrophage.M1_CIBERSORT.ABS	0.026275	0.0355342	0.0125564	0.0215863	0.881731	0.732375	0	0	6.44926e-33	Yes	MUT
Macrophage.M2_CIBERSORT.ABS	0.10506	0.107797	0.0836706	0.0861799	0.735285	0.566276	0	0	0.190837	No	MUT
Myeloid.dendritic.cell.resting_CIBERSORT.ABS	0.00483365	0.00452711	0	0	0.166907	0.189752	0	0	3.30209e-05	Yes	MUT
Myeloid.dendritic.cell.activated_CIBERSORT.ABS	0.00369341	0.00504613	0	0	0.227444	0.148805	0	0	0.00102731	Yes	MUT
Mast.cell.activated_CIBERSORT.ABS	0.0141629	0.0108894	0.0041799	0.000532159	0.6058	0.257756	0	0	1.32373e-13	Yes	WT
Mast.cell.resting_CIBERSORT.ABS	0.00938203	0.0126879	0	0.00131711	0.35659	0.25994	0	0	1.60294e-13	Yes	MUT
Eosinophil_CIBERSORT.ABS	0.000579883	0.000234639	0	0	0.210229	0.116471	0	0	0.00417604	Yes	MUT
Neutrophil_CIBERSORT.ABS	0.00229755	0.00333256	0	0	0.208805	0.165639	0	0	3.29271e-07	Yes	MUT
B.cell_QUANTISEQ	0.0161462	0.0162947	0.00785983	0.00784594	1	0.603724	0	0	0.747311	No	WT
Macrophage.M1_QUANTISEQ	0.0358646	0.0466865	0.0249193	0.0319594	0.676799	0.55999	0	0	5.46441e-28	Yes	MUT
Macrophage.M2_QUANTISEQ	0.0420752	0.0349181	0.0365719	0.0289345	0.388602	0.205677	0	0	4.61009e-21	Yes	WT
Monocyte_QUANTISEQ	0.0184703	0.0137069	0	0	0.835953	0.547459	0	0	0.0133887	Yes	MUT
Neutrophil_QUANTISEQ	0.0494634	0.0455555	0.042737	0.0410647	0.424242	0.230419	0	0	0.10424	No	WT
NK.cell_QUANTISEQ	0.0173953	0.013261	0.0108074	0.0102143	0.217221	0.141052	0	0	0.000717422	Yes	WT
T.cell.CD4...non.regulatory._QUANTISEQ	0.0177293	0.0148584	0.00317894	0	0.327883	0.468121	0	0	5.12493e-07	Yes	WT
T.cell.CD8._QUANTISEQ	0.0208367	0.0190254	0.00387995	0.00687421	1	0.97121	0	0	8.70822e-21	Yes	MUT
T.cell.regulatory..Tregs._QUANTISEQ	0.0139269	0.0160793	0.00945805	0.0117574	0.19661	0.152545	0	0	3.35724e-14	Yes	MUT
Myeloid.dendritic.cell_QUANTISEQ	0.0152139	0.00840617	0	0	0.49054	0.341135	0	0	1.71916e-09	Yes	MUT
uncharacterized.cell_QUANTISEQ	0.752878	0.771208	0.783883	0.798863	0.965386	0.952346	0	1.11022e-16	3.02227e-10	Yes	MUT
T.cell_MCPCOUNTER	10.1993	8.70361	4.46487	4.75449	311.397	348.226	0.136277	0.18511	0.0460844	Yes	MUT
T.cell.CD8._MCPCOUNTER	12.0338	8.15575	2.18943	2.98443	1334.8	785.87	0	0	2.85596e-13	Yes	MUT
cytotoxicity.score_MCPCOUNTER	6.58423	8.69528	2.67802	3.78156	952.263	400.69	0.0179658	0.0436904	1.10585e-18	Yes	MUT
NK.cell_MCPCOUNTER	0.344501	0.391187	0.183712	0.21745	23.4832	50.1073	0.00539319	0	6.43646e-08	Yes	MUT
B.cell_MCPCOUNTER	5.89332	6.98138	1.53992	1.64521	582.813	857.344	0.00658934	0.00764198	0.0235972	Yes	MUT
Monocyte_MCPCOUNTER	19.0748	15.9393	13.4088	11.2666	169.741	133.244	0.288926	0.557114	1.74845e-11	Yes	WT
Macrophage.Monocyte_MCPCOUNTER	19.0748	15.9393	13.4088	11.2666	169.741	133.244	0.288926	0.557114	1.74845e-11	Yes	WT
Myeloid.dendritic.cell_MCPCOUNTER	7.06974	3.48119	1.96624	1.87509	814.58	400.443	0	0.0523694	0.00236916	Yes	WT
Neutrophil_MCPCOUNTER	10.3222	8.5983	8.10172	7.02263	362.735	75.84	1.19126	1.25006	2.33494e-23	Yes	WT
Endothelial.cell_MCPCOUNTER	11.4587	8.30913	7.74672	6.31536	221.435	128.982	0.524573	0.85605	2.91705e-36	Yes	WT
Cancer.associated.fibroblast_MCPCOUNTER	400.433	359.637	171.294	190.369	18345.3	8406.05	0.52609	0.882331	0.00159467	Yes	MUT
Myeloid.dendritic.cell.activated_XCELL	0.160386	0.191576	0.131611	0.172893	0.985616	0.744846	0	0	2.17917e-23	Yes	MUT
B.cell_XCELL	0.0452678	0.0574568	0.00643803	0.0208533	1.57771	1.42373	0	0	3.20181e-27	Yes	MUT
T.cell.CD4..memory_XCELL	0.00895333	0.0164489	3.68794e-18	0.00408569	0.386895	0.40423	0	0	7.60783e-32	Yes	MUT
T.cell.CD4..naive_XCELL	0.00837317	0.00755588	6.7401e-19	9.30016e-19	0.384273	0.328764	0	0	0.0112379	Yes	MUT
T.cell.CD4...non.regulatory._XCELL	0.00141055	0.00104494	5.54896e-21	7.30816e-20	0.168894	0.12597	0	0	0.00824743	Yes	MUT
T.cell.CD4..central.memory_XCELL	0.00751453	0.00701461	2.2416e-18	1.78701e-18	0.131145	0.135834	0	0	0.0102395	Yes	WT
T.cell.CD4..effector.memory_XCELL	0.0173562	0.0158404	0.000468439	0.0012968	0.258	0.174992	0	0	0.411	No	MUT
T.cell.CD8..naive_XCELL	0.00415927	0.00482598	0.000959757	0.00176416	0.0695377	0.0426826	0	0	1.39658e-05	Yes	MUT
T.cell.CD8._XCELL	0.0265134	0.0297202	1.20385e-17	0.00562873	0.504733	0.390423	0	0	8.61452e-11	Yes	MUT
T.cell.CD8..central.memory_XCELL	0.0439232	0.0546955	0.0132357	0.0243143	0.618986	0.542881	0	0	7.67706e-19	Yes	MUT
T.cell.CD8..effector.memory_XCELL	0.0072677	0.00878358	8.25178e-19	1.0819e-18	0.275524	0.226572	0	0	0.00334954	Yes	MUT
Class.switched.memory.B.cell_XCELL	0.0187952	0.0232086	0.00926171	0.0141257	0.460038	0.398597	0	0	2.06299e-17	Yes	MUT
Common.lymphoid.progenitor_XCELL	0.0214315	0.0282798	0.0129034	0.0180799	0.276901	0.24129	0	0	1.69958e-27	Yes	MUT
Common.myeloid.progenitor_XCELL	0.00341425	0.00133852	2.03666e-19	1.03096e-19	0.363851	0.266978	0	0	5.63488e-07	Yes	WT
Myeloid.dendritic.cell_XCELL	0.0182118	0.0190554	0.00673827	0.0108907	0.269624	0.232066	0	0	7.44731e-18	Yes	MUT
Endothelial.cell_XCELL	0.0469674	0.0309269	0.0231947	0.0138476	0.54863	0.475632	0	0	2.72542e-35	Yes	WT
Eosinophil_XCELL	0.00163083	0.00136872	3.24386e-19	2.75705e-19	0.0822596	0.0369632	0	0	0.265067	No	WT
Cancer.associated.fibroblast_XCELL	0.0513209	0.0376559	0.0221622	0.00497624	0.68638	0.594409	0	0	3.11516e-15	Yes	WT
Granulocyte.monocyte.progenitor_XCELL	0.00603582	0.00423344	6.43562e-19	2.17307e-19	0.336533	0.327879	0	0	4.40614e-08	Yes	WT
Hematopoietic.stem.cell_XCELL	0.120298	0.0888443	0.0920839	0.0623154	0.931382	0.664252	0	0	3.42446e-40	Yes	WT
Macrophage_XCELL	0.0297189	0.0373649	0.0163214	0.0236314	0.355955	0.248679	0	0	6.4766e-20	Yes	MUT
Macrophage.M1_XCELL	0.0211725	0.0266969	0.0111128	0.0165735	0.229656	0.168401	0	0	7.47024e-20	Yes	MUT
Macrophage.M2_XCELL	0.0215529	0.0217093	0.014321	0.0160396	0.200367	0.232663	0	0	0.00028438	Yes	MUT
Mast.cell_XCELL	0.00945197	0.00911712	0.00716071	0.00706103	0.292619	0.0814236	0	0	0.932471	No	WT
B.cell.memory_XCELL	0.0128339	0.0151584	2.51156e-18	7.49963e-18	0.55779	0.554577	0	0	5.11144e-17	Yes	MUT
Monocyte_XCELL	0.0221378	0.0222676	0.00415668	0.00574956	0.567288	0.477239	0	0	0.0415239	Yes	MUT
B.cell.naive_XCELL	0.00406251	0.00435271	6.47773e-19	1.08006e-18	0.261577	0.240618	0	0	2.52328e-06	Yes	MUT
Neutrophil_XCELL	0.00127153	0.00159086	1.39043e-19	2.09049e-19	0.136764	0.108797	0	0	0.347034	No	MUT
NK.cell_XCELL	0.000414373	0.00087998	2.23953e-19	4.37561e-19	0.0699165	0.0762133	0	0	0.000337257	Yes	MUT
T.cell.NK_XCELL	0.0582439	0.0543857	0.0402718	0.0336423	0.452605	0.435907	0	0	2.76364e-06	Yes	WT
Plasmacytoid.dendritic.cell_XCELL	0.02134	0.031292	0.00464951	0.0144936	0.493936	0.530812	0	0	1.56343e-50	Yes	MUT
B.cell.plasma_XCELL	0.0135515	0.0168475	0.00864595	0.0119589	0.207286	0.180941	0	0	2.27715e-31	Yes	MUT
T.cell.gamma.delta_XCELL	0.00188401	0.00260972	4.89536e-19	9.67947e-19	0.102666	0.0993376	0	0	3.21053e-06	Yes	MUT
T.cell.CD4..Th1_XCELL	0.0506302	0.0639637	0.0325838	0.0501469	0.504967	0.353069	0	0	2.8049e-30	Yes	MUT
T.cell.CD4..Th2_XCELL	0.0947652	0.135936	0.0553479	0.110922	0.74921	0.681057	0	0	1.48238e-59	Yes	MUT
T.cell.regulatory..Tregs._XCELL	0.00383131	0.00504132	1.08701e-18	1.06564e-18	0.174438	0.106288	0	0	0.589485	No	WT
immune.score_XCELL	0.104019	0.119911	0.0536942	0.0695786	1.5237	1.38643	3.84055e-19	1.63216e-18	1.99092e-15	Yes	MUT
stroma.score_XCELL	0.0547499	0.0374625	0.0353151	0.0198135	0.585764	0.455956	0	0	1.5192e-42	Yes	WT
microenvironment.score_XCELL	0.158769	0.157374	0.108567	0.112192	1.62354	1.47607	2.3914e-18	2.82758e-18	0.999963	No	MUT
B.cell_EPIC	0.0108163	0.012994	0.00308586	0.0029358	0.986092	0.999969	7.08736e-12	5.54898e-10	0.54871	No	WT
Cancer.associated.fibroblast_EPIC	0.0769919	0.0752309	0.02458	0.0341128	1	0.999995	7.57885e-10	2.05392e-09	2.16562e-14	Yes	MUT
T.cell.CD4._EPIC	0.0464151	0.0469048	0.0415962	0.0415361	0.343812	0.418312	4.34667e-10	2.55894e-09	0.291866	No	WT
T.cell.CD8._EPIC	0.0265569	0.0199977	0.0157057	0.0148233	0.985308	0.665586	2.22132e-10	1.79038e-09	0.000595813	Yes	WT
Endothelial.cell_EPIC	0.0418741	0.0293622	0.026525	0.0205147	0.76087	0.532203	1.33126e-09	2.42638e-07	3.19931e-35	Yes	WT
Macrophage_EPIC	0.033675	0.0301973	0.0103595	0.010387	0.999931	0.999685	3.17458e-10	1.30416e-08	0.869684	No	MUT
NK.cell_EPIC	0.00104687	0.00162694	1.60614e-08	5.54313e-08	0.505938	0.217532	1.31351e-13	4.26615e-13	9.18054e-16	Yes	MUT
uncharacterized.cell_EPIC	0.762624	0.783686	0.81737	0.832626	0.976437	0.970457	9.92389e-11	2.36575e-09	2.27047e-08	Yes	MUT
StromalScore	-334.305	-444.358	-428.487	-528.801	2310.07	2067.49	-2628.69	-2544.49	3.51333e-06	Yes	WT
ImmuneScore	192.507	282.254	28.7209	168.835	3928.71	3698.63	-2216.41	-2023.05	6.18024e-06	Yes	MUT
ESTIMATEScore	-141.798	-162.104	-291.173	-285.914	5366.27	4580.65	-4398.47	-4107.13	0.838692	No	MUT
